# Supplementary material for: Healthcare system resilience in Bangladesh and Haiti in times of global changes (climate-related events, migration and Covid-19): an interdisciplinary mixed method research protocol
Source: BMC Health Serv Res. 2022 Mar 15;22:340. doi: 10.1186/s12913-021-07294-3 (PMC8921708; doi:10.1186/s12913-021-07294-3)
Supplement: Supplementary file 1 — Additional file 1. Quantitative tool: quantitative questionnaire for the population. QuantiPop. [file 12913_2021_7294_MOESM1_ESM.xlsx]

## Sheet: Info
)-econempo,, au
		Number of questions	Caregiver of children being sick in the past 3 weeks, about the child	Caregiver of children being vaccinated in the past 3 weeks, about the child	Caregiver of "healthy" children, about the child	Male adult -sick in the past 3 weeks	All other male adults	Female adult-sick in the past 3 weeks	Pregnant women or women who gave birth in the past 12 month	All other women	Pregant Female teens/teens who gave birth in the past 12 months	TEENS Boys and girls	Sick teens	Head of household
	Subsection for individuals
	biographic survey	?				x	x	x	x	x				Any if applicable
	Maternal health care	18							x		x
	Chronic illness	29	x			x		x					x
	Accute illness	27	x			x		x					x
	Levesque healthcare	25	x	x		x		x	x		x		x
	Mental Health	16				x	x	x	x	x		x	x
	Trauma	23				x	x	x	x	x		x	x
	Vaccines (5 or under 5)	22	x if 5 or under 5	x if 5 or under 5	x if 5 or under 5
	Family configuration	14	x	x	x						x	x	x
	Family planning	11				x	x	x	x	x	x	x	x
	Contraception	11						x	x	x	x	x	x
	Female empowerment	12						x	x	x	x	x	x
	Empowerment	6				x	x	x	x	x		x	x
	Social capital	3	(1 question)	(1 question)	(1 question)	2 questions	2 questions	2 questions	2 questions	2 questions	x
	Livelihood perception	7				x	x	x	x	x
	Socio-demo -eco of Ind	30	x	x	x	x	x	x	x	x	x	x	x
	Small mobilities	1				x	x	x	x	x
	Community perception	3				x	x	x	x	x
	Household subsection
	Hd Characteristics	19												x

## Sheet: Haiti
Sub section		New Numerotation	HAITI
				Section Summary
			Section	Description	Respondent
			X	Household survey integration (Access to HSP in the last 30 days)	Household head or another knowledgeable adult
			[0.0]	Village questionnaire	Interviewer
			[0]	Identification of sample households	Household head or another knowledgeable adult
			[0.1]	Introduction and consent summary (Separate form)	All responding individuals
			[1.1]	Household roster	Household head or another knowledgeable adult
			[1.3]	Socio-economic background of the household	Household head or another knowledgeable adult
			[3.1]	Chronic illness reporting and outpatient service utilization	Household head or utilizing respondent
			[3.2]	Acute illness reporting and outpatient service utilization	Household head or utilizing respondent
			X	Other service utilization reporting (maternal care)	Household head or another knowledgeable adult
			X	Healthcare Access (Levesque)	Utilizing respondent
			[3.3]	Biographic survey	All responding individuals
				[0.0] VILLAGE QUESTIONNAIRE
			Question #	Question
			0.1	Departement
			0.2	Arrondissement
			0.3	Whether rural or urban
			0.4	Nom de la section communale (rural)
			0.5	Nom de l’habitation (rural)
			0.6	Nom de la localité (rural)
			0.7	Nom de la Ville (urbain)
			0.8	Nom du Quartier (urbain)
			0.9	GPS code of village (record)
			0.10	Is village/ward connected by all-weather road?
Household Part
HD				[0] IDENTIFICATION OF SAMPLE HOUSEHOLDS (In the absence of HOUSEHOLD HEAD may be asked to another adult (>18years) member of household)
			0.11	Household number/ID
			0.12	Name of the head of the household
			0.13	If HoH is not available, name of the main respondent
			0.14	Mobile phone number
			0.15	CPS code of household
				[0.1] INTRODUCTION AND CONSENT SUMMARY for the head of household ((In the absence of HOUSEHOLD HEAD may be asked to another adult (>18years) member of household))
			Question #		Options
		CS1	1	Respondent’s consent	Agrees to be interviewed
					Does not agree to be interviewed
		CS2	2	Date of interview	dd/mm/yyyy
		CS3	3	Result codes	Completed
					Partly completed
					Refused
					Other (specify)
		CS4	4	Interviewer name/code
		CS5	5	Time of interview	Start time (hh:mm)
				[1.3] SOCIO-ECONOMIC BACKGROUND OF THE HOUSEHOLD (In the absence of Household Head may be asked to another adult (>18years) member of household)
			Question #	Question	Options	Values
		HD 1	137	Does this household has access to own any agricultural land (cultivable)?	Yes /No/Don't know	1/0/98
		HD 2	137b	Quels sont vos droits sur les terres agricoles auxquelles vous avez accès?	Propriétaire Fermier De-moitié Autres (préciser)
		HD 3	138	How much cultivable agricultural land does this household own?	Acres (note number)/Don't know
		HD 4	139	Out of this land, how much is irrigated?	Acres (note number)/Don't know
		HD 5	139b	Does your household own farm irrigation equipment such as sprinklers, irrigation piping system, drip irrigation system, irrigation water pumps, etc.	Yes /No	1/0
		HD 6	140	Does any member of the household own this house or any other house?	Yes/No	1/0
		HD 7	141	Type of house? (observe)		1 2 3
		HD 8	142	Predominant material of roof of dwelling (observe)	Matériau naturel (pas de toit, chaume, palmes, feuilles) Matériau rudimentaire (palmes, bamboo, planches en bois, toile, tente) Matériau élaboré (métal, bois, ciment, shingles) Other (specify)	1 2 3 4
		HD 9	143	Predominant material of roof of dwelling (observe)	Matériau naturel Matériau rudimentaire (bambou et boue, pierre et boue, carton,bois de récupération, toile et tente) Matériau élaboré (ciment, pierre avec chaux/ciment, blocs de ciment, planche en bois, shingles) Other (specify)	1 2 3 4
		HD 10	144	Predominant material of floor of dwelling (observe)	Matériau naturel (terre, sable, bouse) Matériau rudimentaire (planches en bois) Matériau élaboré (métal, bois, ciment, shingle) Other (specify)	1 2 3 4
		HD 11	145	How many rooms are there in your house including kitchen but excluding toilet?	Number of rooms (record number)
		HD12	146	Now I am going to ask you about certain assets in your household. Does your household have the following items?		No	Yes	If y es, #
					Electricity	0	1	-
					Mattress	0	1
					Pressure Cooker	0	1
					Chair	0	1
					Cot/Bed	0	1
					Table	0	1
					Electric Fan	0	1
					Poste radio	0	1
					B & W Television	0	1
					Color Television	0	1
					Sewing Machine	0	1
					Mobile Telephone/smartphone	0	1
					Land Line Telephone	0	1
					Internet access	0	1
					Computer or Laptop	0	1
					Cuisinière à gaz ou à pétrole	0	1
					Lampe à gaz ou à pétrole	0	1
					Lampe à énergie solaire	0	1
					Refrigerator	0	1
					Air Conditioner or Cooler	0	1
					Washing Machine	0	1
					Watch or Clock	0	1
					Bicycle	0	1
					Motorcycle or Scooter or 3-wheeler	0	1
					Animal-Drawn Cart	0	1
					Car or Truck or 4-wheeler or Jeep or Van	0	1
					Pirogue sans moteur	0	1
					Pirogue avec moteur	0	1
					Bateau à moteur	0	1
					Water Pump	0	1
					Thresher	0	1
					Tractor	0	1
					Cows or Bulls or Buffaloes	0	1
					Goats	0	1
					Sheep	0	1
					Chickens or Ducks	0	1
					Dindes, pintades	0	0
					Lapins	0	1
					Horses or donkeys	0	1
					Pigs	0	1
					Cochons d’Inde	0	1
		HD13	147	What type of fuel does your household mainly use for cooking?	Wood/crop/residue/dung cakes/coal/charcoal	1
					Kerosene	2
					Liquid petroleum gas (LPG)	3
					Other (specify)	4
		HD14	148	What is the main source of lighting for your household?	Electricity (compteur, prise clandestine)	1
					Kerosene	2
					Solar	3
					Génératrice	4
					Other (specify)	4
		HD15	149	What is the main source of drinking water for members of your household?	OWN
					Piped water/handpump/covered well	1
					Open well	2
					PUBLIC
					Piped water/handpump/covered well	3
					Open well	4
					Surface water/spring/river/stream/pond/lake/dam	5
					Rainwater	6
					Tanker truck	7
					Other (specify)	8
		HD16	150	What kind of toilet disposal facility does your household have?	Flush toilet	1
					Pit toilet	2
					No facility	3
					Other (specify)	4
		HD17	150a	Is the toilet shared among other households?	Yes/No	1/0
				[1.1] HOUSEHOLD ROSTER (To be answered by the Head of the Household; in the absence of Household Head may be asked to another adult (>18years) member of household)
			Question #	Question
		HD18	100.0 HH size	How many members are there in this household?
				* Household definition: All those members who have been living together under the same roof for the last 6 months or intend to live for the next 6 months from the time of survey and have food from a common kitchen whether or not they are related should be considered as usual resident/members of the household. Domestic servants are not to be included in the count of household members.
		HD19	100.1	How many members slept in last night?
Individual Part
IND-consent form				CONSENT SUMMARY for all adult members who slept in last night and agreed to be interviewed or for guardian of children providing information on children
					Options
		CS1	1	Respondent’s consent	Agrees to be interviewed
					Does not agree to be interviewed
		CS2	2	Date of interview	dd/mm/yyyy
		CS3	3	Result codes	Completed
					Partly completed
					Refused
					Other (specify)
		CS4	4	Interviewer name/code
		CS5	5	Time of interview	Start time (hh:mm)
Enquete bio. All adults				Biographic survey
				MOBILITY
				What is your place of birth? When were you born? How many years did you stay in this town?	{Name of residential place/town/city to be written on the grid}
				And after, where did you move? In which year? Why?
				(list of motives, including environmentally-related motivations) ?
				And after that, where did you move? (till the year of the survey)
				ENVIRONMENTAL EVENTS
				Have you ever experienced any major striking environmental event (floods, cyclone, typhoon, etc.) in your life? If so, in what year did it happen? Have you experienced another one? In what year? Etc.	{F=flood; C=cyclone; T=typhoon or write the event mentioned on the grid}
				CHRONIC ILLNESS
				If you reported a chronic illness previously, when did your chronic illness begin?	{Year on grid}
				ACUTE ILLNESS
				If you reported one or several acute illnesses, when was the last time you had an episode? And before that?	{Years (months?) on grid}
				Hospitalization (including delivery)
				EXPERIENCED ENVIRONMENTAL EVENTS
				Have you ever experienced any major striking environmental event (floods, cyclone, typhoon, etc.) in your life? If so, in what year did it happen? Have you experienced another one? In what year? Etc.	{F=flood; C=cyclone; T=typhoon or write the event mentioned on the grid}
Maternal health care. All fertile women +female teens		MHC1		Etes vous enceinte	Oui/non
		MHC2		Si oui, de combien de mois	Nombre
		MHC3		Si vous êtes enceinte, nombre de visites prenatales pour cette grossesse	0,1,2,3,4,5
		MHC4		Si au moins une visite prenatale, a quel mois de grossesse a eu lieu la premiere visite?	au 1,2,3,4,5,6,7,8,9 mois de grossesse
		MHC5		Nombre de grossesses passées, au total, sauf grossesse actuelle si enceinte (mais incluant les naissances vivantes, les fausses couches, les avortements et les mort-nés)	Nombre
		MHC6		Nombre total de naissances (vivantes et mort-nés)	Nombre
		MHC7		Nombre total de cesarienne:	Nombre
		MHC8		Quel age aviez-vous quand vous avez accouché la premiere fois (naissance vivante seulement)?	Nombre
		MHC9		Nombre de naissances vivantes total:	Nombre
		MHC10		Si au moins une naissance vivante, quand a eu lieu votre dernier accouchement (naissance vivante)?	Date
		MHC11		Si cette naissance a eu lieu il y a moins de 5 ans (5 ans inclus)
		MHC12		Nombre de visite prenatale pour cette derniere naissance	0,1,2,3,4,5
		MHC13		A quel mois de grossesse a eu lieu la première visite?	au 1,2,3,4,5,6,7,8,9 mois de grossesse
		MHC14		Ou avez-vous accouché pour cette grossesse?	A la maison/centre de sante institutionnel/ structure traditionnelle/ autres: preciser
		MHC15		If you gave birth at a health facility, how many days did you stay after birth?	Number
		MHC16		Qui vous a aidé à accoucher?	Medecin qualifie/sage-femme/infirmiere/matrone avec boite/matrone sans boite/guerisseur/parents-apparentés/ami/personne
		MHC17		Avez vous eu une visite postnatal, 2 jours apres la naissance?	Oui/non
		MHC18		Number of post-natal medical visit for this birth?
Chronic illness. Adultes et enfants				[3.1] CHRONIC ILLNESS REPORTING, OUTPATIENT SERVICE UTILIZATION (WITHIN LAST three weeks) AND EXPERIENCES (EXCLUDING HOSPITALIZATION) (TO BE ASKED FROM UTILIZING RESPONDENT OR HEAD OF HOUSEHOLD IN CASE RESPONDENT CANNOT ANSWER) NOTE: Ask the respondent if there was any hospitalization in the last 365 days for the chronic illnesses reported. If any hospitalization is reported, include these in the…
				Question	Options
		CI1		HH member id	Auto-generated from roster for each member of the household
		CI2		Name of household member	Auto-generated from roster
				Did you have a serious illness at least once? If so, in what year did it happen the first time? How long did it last? Did it happen a second time? How long did it last? etc.	{SI on grid}
		CI3	311	A chronic illness is an illness that lasts for more than 3 months. Does /did (name) suffer from a chronic condition that lasted more than 3 months?	Yes/no
		CI4	312	How many chronic conditions did (name) have in the last 30 days?	Note number
				Note: Q312a to Q315 are to be asked for each chronic condition separately:
		CI5	312a	Chronic condition count number	1, 2, 3, … n
		CI6	312b	What is the chronic condition?	Diabetes	1
					Chronic Renal/kidney Diseases	2
					Hypertension/ High blood pressure	3
					Gall Stone/ Cholecystitis	4
					Chronic Heart Disease	5
					Chronic Liver Diseases	6
					Myocardial infarction/ heart attack	7
					Rheumatoid Arthritis	8
					Stroke (cerebro-vascular accident)	9
					Chronic skin disease/ Psoriasis	10
					Epilepsy	11
					Mental disorders	12
					Cataract	13
					Glaucoma	14
					Asthma/ Chronic respiratory Failure	15
					Goitre / Thyroid disorder	16
					Sinusitis, Tonsillitis	17
					Tuberculosis	18
					Fluorosis	19
					Leprosy	20
					Pyorrhoea/Chronic periodontitis/Gum disease	21
					Cancer – Respiratory System	22
					Rheumatic fever/heart diseases	23
					Cancer- Gastrointestinal system	24
					Tumor (any type)	25
					Cancer- Genitourinary System	26
					Blood cancer/ Leukemia	27
					Cancer –Breast	28
					Skin cancer	29
					Other cancer	30
					Piles, anal fissure, anal fistula	31
					Renal Stone	32
					Anaemia	33
					Under-nutrition	34
					Other disability (NOT mental)	35
					Others (hernia, Hydrocele, peptic ulcer, etc) (specify)	36
		CI7	313	Was a diagnosis made for the chronic condition?	Yes/No/Doesn't know	If no or don’t know go to 315
				Note: diagnosis implies medical investigations are done to determine the type of chronic condition.
		CI8	314	Who made the diagnosis for the chronic condition?	Membre de la famille etc.?	1
					Médecin feuille	2
					Agent de santé	3
					Infirmière/Auxiliaire	4
					Pharmacien	5
					Hougan	6
					Médecin	7
					Pasteur	8
					Vendeur ambulant	9
					Other (specify)	10
					Don’t know	98
		CI9	315	How long has (name) suffered from the chronic illness (in months)?	Record number of days	n
					Don't know	98
				The following questions to be asked in reference to all chronic conditions together:
		CI10	317	In the last 30 days, has/have the illness/es caused (name) any limitations in performing daily activities?	Caused permanent limitations to perform daily activities	1
					Caused temporary limitations to perform daily activities	2
					No limitation was caused in performing daily activities	3
					Don’t know	98
		CI11	319	If age>=15:How many days (name) was unable to work in total because of this/these chronic illness/es in the last 30 days?	Record number of days (can be zero)
					Don’t know	98
		CI12	3110	If age>=15: Did any household member substitute his/her labor to the sick member’s labor during the chronic illness/es in the last 30 days?	Yes	1
					No	0
					Don’t know	98	If no or don’t know skip to 3112
		CI13	3111	If age>=15: How many days in total did the household member substitute their labor to the sick member’s labor during the chronic illness/es in the last 30 days?	Record number of days
		CI14	3112	Did (name) take medical advice or treatment for the chronic illness/es in the last 30 days?	Yes	1
					No	0
					Don’t know	98	If no or don’t know skip to 3126
				Read out loud to respondent: Please, think back to the most recent treatment taken or health care utilization for the chronic illness/es. I will ask you the next set of questions regarding this treatment.
		CI15	3112a	For which of the chronic conditions did (name) take treatment? Multiple choice	In CAPI, the options selected in 312b pop up here as options
		CI16	3113	Who provided the advice or treatment for the last time you sought health care?	Self-medication / self-treatment (membres de la famille, etc.)	1
					Médecin feuille	2
					Agent de santé	3
					Infirmière/Auxiliaire	4
					Pharmacien	5
					Hougan	6
					Médecin	7
					Pasteur	8
					Vendeur ambulant	9
					Autre (specify)
					Don’t know	98
		CI17	3114	What was the type of facility visited for the last treatment for the chronic illness?	Agent de santé	1
					Dispensaire	2
					Centre de santé (à lits)	3
					Centre de santé (sans lits	4
					Hôpital privé	5
					Hôpital public (mixte, ONG)	6
					Cabinet (Clinique)	7
					Eglise	8
					Péristyle	9
					Médecin feuille	10
					Matrone	11
					Automédication	12
					Autre (préciser)	13
					Don’t know	98
		CI18	3115	If 3214 is not 8: What was the primary mode of transport used to travel to this facility?Note: the primary mode of transport is by which they travelled the maximum distance.	Marche à pied	1
					Moto	2
					A dos d’animal (boeuf, cheval, milèt, bourik)	3
					A dos d’homme	4
					Ambulance	5
					Voiture privée	6
					Transport public (bus, camionnette)	7
					Bicycle	8
					Other (specify)	9
					Don’t know	98
		CI19	3116	If 3214 is not 8: How long did it take for (name) to reach the facility? (record time in hours and minutes)	Mmm
		CI20	3117	If 3214 is not 8: How long did (name) have to wait after arriving at the facility to see the health care provider? (record time in minutes)	Mmm
		CI21	3118	What was the main reason for the choice of this facility?	Proximity	1
					Inexpensiveness	2
					Staff are always available	3
					Medicines are available	4
					Short-waiting time	5
					Staff are more compassionate	6
					Staff more capable	7
					Health insurance coverage	8
					Have been there before/familiarity	9
					Other (specify)
					Don’t know	98
					Not applicable	99
		CI22	3118a	On a scale of 1-7, how satisfied were you with the services utilized in the last 30 days for this chronic illness, with 1 being least satisfied and 7 being most satisfied?	1-7 (note number)
		CI23	3119	The following questions are for all your chronic illnesses. Excluding any reimbursement you might have received from any health insurance, how much did you spend out of pocket for the treatment for all the chronic illness(es) in the last 3 weeks? Record in Dollar haïtien. Record total amount recalled.Note: Total out-of-pocket expenses include the following items: 1. doctors/consultancy fee 2. med…	Total (as recalled by respondent)
					Don’t know	98
		CI24	3119a	Are you able to recall the break-up of the total expenses by any of the following items: doctors/consultancy fee, medicine, diagnostics, other medical expenses, transport for patient and other expenses incurred by the household?	Yes/No	1/0
		CI25	3119b	Excluding any reimbursement you might have received from any health insurance, how much did you spend out of pocket on the following items for the treatment for all your chronic illness in the last 3weeks? Record in haitien Dollars. If unable to recall break-up of any item record 999 against that item. Other medical expenses include expenses on supplies, attendant charges, physiotherapy, personal…	i. Doctors/Health Center/Consultancy Fee
					ii. Medicines
					iii. Diagnostics
					iv. Other Medical Expenses
					TOTAL MEDICAL EXPENSES (i-iv) Auto-populated
					v. Transport for patient
					vi. Other expenses incurred by HH
					TOTAL NON-MEDICAL EXPENSES (v+vi) Auto-populated
		CI25	3120	How did you pay for these costs? Please rank the options from 1 to 3 based on the most relevant (maximum amount paid) source (1) to the least relevant source (3).Note: Only rank the sources used.	Used own savings
					Contributions from friends and relatives
					Borrowing from friends and family
					Formal or informal loans
					Sale of physical assets
					Take children out of school
					Put children to work
					Extend labor supply
					Utilisation des transferts de fonds
					Other sources (specify)
					No other source	4
					Don’t know	98
					Not applicable	99
		CI26	3122	Was the treatment cost for any of the chronic illness treatment covered by OFATMA under any government health insurance scheme?	Yes	1
					No	0
					Other (specify)
					Don't know	98
		CI27	3124	Was the chronic illness treatment covered by any other non-government or private health insurance scheme?	Yes/No	1/0
		CI28	3125	Which other non-government or private health insurance was the chronic illness treatment covered by?	Community health insurance scheme	1
					Other health insurance through employer	2
					Medical reimbursement from employer	3
					Other privately purchased insurance	4
					Other (specify)
					Don’t know	98
		CI29	3126	What is the main reason for not seeking any treatment for the chronic illness(es)in the last 30 days?	Illness not considered serious enough	1
					Treatment & diagnosis too expensive	2
					Transport too expensive	4
					Health facilities are too far	5
					Too much waiting time at facility	6
					Could not take time off from work	7
					Would lose income from work	8
					Hoping to recover naturally	9
					Do not like to use medical treatment	10
					Other (specify)
					Don’t know	98
Acute illness. Adultes et Enfants				[3.2] ACUTE ILLNESS REPORTING, OUTPATIENT SERVICE UTILIZATION (WITHIN 3 weeks) AND EXPERIENCES EXCLUDING HOSPITALIZATIONS (TO BE ASKED FROM UTILIZING RESPONDENT OR HEAD OF HOUSEHOLD IN CASE RESPONDENT CANNOT ANSWER)
				NOTE: Ask the respondent if there was any hospitalization in the last 365 days with the acute illness reported. If any hospitalization is reported, include these in the hospitalization section and not in this section.
				Question	Options	Values
		AI1		HH member id	Auto-generated from roster for each member of the household
		AI2		Name of household member	Auto-generated from roster
		AI3	321	An acute illness is an illness that is of sudden onset. It may be any illness or complain that affected you in the last 30 days. Did (name) have an acute illness episode in the last 30 days?	Yes /No	1/0
		AI4	322	If yes in 321, how many times did (name) have an acute illness in the last 30 days?	Record number
		AI5	323	Acute illness spell id (combination of HH member id and number of spells for that member)	Auto-generated
		AI6	324a	Do you remember the cause of the illness?	Yes /No	1
		AI7	324b	What was the cause of the illness?	Fever with altered OR loss of consciousness	1
				Infection	MALARIA	2
					Fever due to DIPHTHERIA, WHOOPING COUGH	3
					All other fevers (e.g. TYPHOID, rash/eruptive lesions, fever of unknown origin, fevers without specific diagnosis)	4
					TUBERCULOSIS	5
					FILIARIASIS	6
					TETANUS	7
					HIV/AIDS	8
					STDs (other than HIV/AIDS)	9
					Jaundice	10
					Diarrhea/dysentery/increased stool frequency with OR without blood/mucus in stools	11
					Worms infestation	12
					Cancers (i.e. known/suspected by a physician) OR any growing painless body lump	13
				CANCERS	anemia (due to malnutrition)	14
				BLOOD DISEASES	anemia (due to bleeding disorders)	15
					DIABETES	16
				ENDOCRINE, METABOLIC, NUTRITIONAL	Under-nutrition	17
					Goitre and other thyroid problems	18
					Others (including obesity)	19
					Mental retardation	20
				PSYCHIATRIC & NEUROLOGICAL	Mental disorders	21
					Headache	22
					Seizures OR known EPILEPSY	23
					Weakness in limb muscles AND difficulty in movement	24
					Stroke symptoms (including hemiplegia, sudden onset weakness in one body half, loss of speech)	25
					Others (including memory loss, confusion)	26
					Discomfort in eye with redness OR swelling (including boils, styes)	27
				EYE	CATARACT	28
					GLAUCOMA	29
					Decreased vision (chronic) (NOT: if already corrected by glasses)	30
					Others (including disorders of eye movement, e.g. strabismus, nystagmus, ptosis, ocular adnexa)	31
					Earache with discharge, bleeding from ear, ear infection	32
				EAR	Decreased hearing, hearing loss	33
					HYPERTENSION	34
				CARDIOVASCULAR	Heart disease with chest pain, breathlessness	35
					Acute upper respiratory infections (including cold, runny nose, sore throat with cough, allergic colds)	36
				RESPIRATORY	Cough with sputum (NOT: if diagnosed with TB)	37
					Bronchial asthma, recurrent episodes of wheezing/breathlessness over long periods, known ASTHMA)	38
					Diseases of mouth, teeth, gums	39
				GASTRO-INTESTINAL	Abdominal pain (including gastric/peptic ulcers, acid reflux, actue abdomen)	40
					Lump OR fluid in abdomen/scrotum	41
					Gastrointestinal bleeding	42
					Skin infection (including boil, abscess, itching) and other skin diseases	43
				SKIN	Joint or bone disease (including pain OR swelling in any joint, swelling of bones, pus from bones)	44
				MUSCULOSKELETAL	Back pain OR general body aches	45
					Any difficulty OR abnormality in urination	46
				GENITO-URINARY	Pain in pelvic region OR reproductive tract infection OR Pain in male genital area	47
					Change/irregularity in menstrual cycle OR excessive bleeding/pain during menstruation OR any other gynaecological and andrological disorders (including male/female infertility)	48
					Pregnancy with complications before or during labour (including abortion, ectopic pregnancy, hypertension, complications during labour)	49
				OBSTETRIC	Complications in mother after birth of child	50
					Illness in the newborn/ sick newborn	51
					Normal delivery	87
					Caeserian section	88
					other types of delivery	89
					Injuries from accidents, road traffic accidents, falls	52
				INJURIES	Accidental drowning OR submersion	53
					Burns, corrosions	54
					Poisoning	55
					Intentional self-harm	56
					Assault	57
					Contact with venomous/harm-causing animals and plants	58
					Other injuries	59
		AI8	325	What was the duration of the acute illness (in days)?	Record number of days
			326	What is the current status of the acute illness?	Started within 30 days and is continuing	1
		AI9			Started within 30 days and ended	2
					Don’t know	98
			327	In the last 3 weeks, has/have the illness/es caused (name) any limitations?	Caused permanent limitations	1
					Caused temporary limitations	2
		AI10			No limitation was caused	3
					Don’t know	98
					Not applicable	99
		AI11	329	If age>=15: How many days (name) was unable to work because of this acute illness episode?	Record number of days (can be zero)
					Don’t know	98
					Not applicable	99
		AI12	3210	How many working days were lost by persons taking care of (name) in the household in total for this acute illness episode?	Record number of days (can be zero)
					Don’t know	98
		AI13	3211	If age>=15: Did any household member substitute his/her labor to the sick member’s labor at the time of the acute illness?	Yes/No	1/0
					Don’t know	98
		AI14	3212	If age>=15: How many days in total did the household member substitute their labor to the sick member’s labor at the time of acute illness?	Record number of days
		AI15	3213	Did (name) take medical advice or treatment for this acute illness episode?	Yes /No	1/0
		AI16	3214	Who provided advice or treatment? If more than one provider provided advice or treatment, please select up to three providers.Multiple choice	Self-medication (membres de la famille, etc.)	1
					Médecin feuille	2
					Agent de santé	3
					Infirmière/Auxiliaire	4
					Pharmacien	5
					Hougan	6
					Médecin	7
					Pasteur
					Vendeur ambulant
					Other (specify)
					Don’t know	98
		AI17	3215	What was the main type of facility visited for treatment for the acute illness episode?Note: the main type of facility is the facility where they had the maximum treatment.	Agent de santé	1
					Dispensaire	2
					Centre de santé (à lits)	3
					Centre de santé (sans lits)	4
					Hôpital privé NGO	5
					Hôpital public (mixte, ONG)	6
					Cabinet (Clinique)	7
					Eglise	8
					Péristyle	9
					Médecin feuille	10
					Matrone	11
					Automédication	12
					Autre Other (préciser)
					Don’t know	98
		AI18	3216	If 3115 is not 9: What was the primary mode of transport used to travel to the facility where treatment was provided? Note: the primary mode of transport is by which they travelled the maximum distance.	Marche à pied	1
					Moto	2
					A dos d’animal (boeuf, cheval, mulèt, bourik)	3
					A dos d’homme	4
					Ambulance	5
					Voiture privée	6
					Transport public (bus, camionnette)	7
					Bicycle	8
					Other (specify)
					Don’t know	98
					Not applicable	99
		AI 19	3217	If 3115 is not 9: How long did it take for (name) to reach the facility?(record time in minutes)	mmm
		Ai20	3218	If 3115 is not 9: How long did (name) have to wait after arriving at the facility to see the health care provider? (record time in minutes; record 0 if self-medication/treatment)	mmm
		AI21	3219	What was the main reason for the choice of this facility?	Proximity	1
					Inexpensiveness	2
					Staff are always available	3
					Medicines are available	4
					Short-waiting time	5
					Staff are more compassionate	6
					Staff more capable	7
					Health insurance coverage	8
					Have been there before/familiarity	9
					Other (specify)
					Don’t know	98
		AI22	3219a	On a scale of 1-7, how satisfied were you with the services utilized for this acute illness episode, with 1 being least satisfied and 7 being most satisfied?	1-7 (note number)
		AI23	3220	Excluding any reimbursement, you might have received from any health insurance, how much did you spend out of pocket for the treatment for this acute illness episode in the last 30 days? Note: the amount should include all expenses incurrent for this acute illness episode and not just in the main facility Record in Dollar haïtien. Note: Total out-of-pocket expenses include the following items: 1.…	Total (as recalled by respondent)
					Don’t know	98
		AI24	3220a	Are you able to recall the break-up of the total expenses by any of the following items: doctors/consultancy fee, medicine, diagnostics, other medical expenses, transport for patient and other expenses incurred by the household?	Yes/No	1/0
		Ai25	3220b	Excluding any reimbursement you might have received from any health insurance, how much did you spend out of pocket on the following items for the treatment for all your acute illness in the last 30 days? Read out items.Record in Haitian dollars. If unable to recall break-up of any item record 999 against that item.Other medical expenses include expenses on supplies, attendant charges, physiother…	i. Doctors/Health Center/Consultancy Fee
					ii. Medicines
					iii. Diagnostics
					iv. Other Medical Expenses
					TOTAL MEDICAL EXPENSES (i-iv) Auto-populated
					v. Transport for patient
					vi. Other expenses incurred by HH
					TOTAL NON-MEDICAL EXPENSES (v+vi) Auto-populated
		AI26	3221	How did you pay for the cost of treatment for this acute illness episode? Please rank the options from 1 to 3 based on the most relevant (maximum amount paid) source (1) to the least relevant source (3).Note: Only rank the sources used.	Used own savings
					Contributions from friends and relatives
					Borrowing from friends and family
					Formal or informal loans
					Sale of physical assets
					Take children out of school
					Put children to work
					Extend labor supply
					Other sources (specify)
					No other source	4
					Don’t know	98
					Not applicable	99
		Ai27	3223	What is the main reason for not seeking any treatment for the acute illness in the last 30 days?	Illness not considered serious enough	1
					Treatment & diagnosis too expensive	2
					Transport too expensive	4
					Health facilities are too far	5
					Too much waiting time at facility	6
					Could not take time off from work?	7
					Would lose income from work	8
					Hoping to recover naturally	9
					Do not like to use medical treatment	10
					Other (specify)
					Don’t know	98
Levesque: acces aux soins. Adultes +tuteurs des enfants malades ou vaccinés				Based on the current mobility setting of the surveyed household, effects on access to care (capacity and accessibility) (selection/adaptation of Levesque questions by dimension).
				Based on the local environmental events identified, starting with the most important one, explain the impacts of these events on the determinants of access to care:
				Demand dimension
		L1	1	I am aware of the existing health services in (Name of Healthcare Center)?	1	Strongly disagree	To Perceive
					2	Disagree
					3	Neither agree or disagree
					4	Agree
					5	Strongly agree
					8	Not Sure
					9	Decline to answer
		L2	2	I trust the quality of health services provided in (Name of Healthcare Center)?	1	Strongly disagree	To Perceive
					2	Disagree
					3	Neither agree or disagree
					4	Agree
					5	Strongly agree
					8	Not Sure
					9	Decline to answer
		L3	3	In the last 12 months, how often have your religious beliefs influenced your decision to get of health services from (Name of Healthcare Center)?	1	Never	To Seek
					2	Rarely
					3	Sometimes
					4	Often
					5	Always
					8	Not Sure
					9	Decline to answer
		L4	4	Social values and public opinions affects my health seeking behaviour? NOTE: The terms "social values" shall be adopted to a more appropriate and easily understood local term	1	Strongly disagree	To Seek
					2	Disagree
					3	Neither agree or disagree
					4	Agree
					5	Strongly agree
					8	Not Sure
					9	Decline to answer
		L5	5	In the last 12 months, how often do you make your own independent decision to avail of health services?	1	Never	To seek
					2	Almost never
					3	Occasionally/Sometimes
					4	Almost every time
					5	Every time
					8	Not Sure
					9	Decline to answer
		L6	6	Travelling to (Name of the Healthcare Center) to get health services is easy for me and my family.	1	Strongly disagree	To Reach
					2	Disagree
					3	Neither agree or disagree
					4	Agree
					5	Strongly agree
					8	Not Sure
					9	Decline to answer
		L7	7	It is easy for me and my family to find needed help (such as transport vehicle or baby sitter to take care of children) whenever there is a need to go to (Name of Healthcare Center).	1	Strongly disagree	To Reach
					2	Disagree
					3	Neither agree or disagree
					4	Agree
					5	Strongly agree
					8	Not Sure
					9	Decline to answer
		L8	11	In the last 12 months during visit at (name of healthcare facility), how often have feel that the doctor or health professional provided you adequate information regarding your health condition?	1	Always	To Engage
					2	Often
					3	Sometimes
					4	Rarely or never
					5	Not Applicable
					8	Not Sure
					9	Decline to answer
		L9	12	After discussion with the doctor or health professional, I feel that final decision on the treatment for my medical condition was ultimately my own decision.	1	Strongly disagree	To Engage
					2	Disagree
					3	Neither agree or disagree
					4	Agree
					5	Strongly agree
					8	Not Sure
					9	Decline to answer
				Supply dimensions
		L10	1	In the last 12 months, how often have you observed the (name of the healthcare center) make efforts to increase the community's awareness about health services?	1	Always	Approachability
					2	Often
					3	Sometimes
					4	Rarely or never
					5	Not Applicable
					8	Not Sure
					9	Decline to answer
		L11	2	I have learned about some healthcare services I which I previously didn't know from outreach activities conducted by (name of the healthcare center).	1	Strongly disagree	Approachability
					2	Disagree
					3	Neither agree or disagree
					4	Agree
					5	Strongly agree
					8	Not Sure
					9	Decline to answer
		L12	3	In the last 12 months, during your visits at (name of the healthcare center) how often have healthcare providers observed culturally sensitivity in their delivery of healthcare services? NOTE: The term "culturally sensitivity" shall be adopted to a more appropriate and easily understood local term	1	Always	Acceptability
					2	Often
					3	Sometimes
					4	Rarely or never
					5	Not Applicable
					8	Not Sure
					9	Decline to answer
		L13	4	The (name of the healthcare center), is responsive to patients' gender-related concerns in providing healthcare services. NOTE: The term "gender related concern" shall be adopted to a more appropriate and easily understood local term and appropriate example such as concern for interaction with a member of opposite sex health provider will be incorporated	1	Always	Acceptability
					2	Often
					3	Sometimes
					4	Rarely or never
					5	Not Applicable
					8	Not Sure
					9	Decline to answer
		L14	5	In the last 12 months during your visits at (name of the healthcare center), how often did you experience finding out that the healthcare services you need was not available at the moment?	1	Always	Availability / Accommodation
					2	Often
					3	Sometimes
					4	Rarely or never
					5	Not Applicable
					8	Not Sure
					9	Decline to answer
		L15	6	It is easy to get healthcare services even during weekends or holidays at (name of the healthcare center).	1	Strongly disagree	Availability / Accommodation
					2	Disagree
					3	Neither agree or disagree
					4	Agree
					5	Strongly agree
					8	Not Sure
					9	Decline to answer
		L16	7	The cost of healthcare services in (name of the healthcare center), is too expensive for me.	1	Strongly disagree	Affordability
					2	Disagree
					3	Neither agree or disagree
					4	Agree
					5	Strongly agree
					8	Not Sure
					9	Decline to answer
		l17	8	In the last 12 months during your visits at (name of the healthcare center), how often did you have to make informal payments for healthcare services? NOTE: The term "informal payments" shall be adopted to a more appropriate and easily understood local term and local examples should be given such as under the table payment, forced donations etc.	1	Always	Affordability
					2	Often
					3	Sometimes
					4	Rarely or never
					5	Not Applicable
					8	Not Sure
					9	Decline to answer
		L18	9	The (name of the healthcare center) has competent healthcare providers.	1	Strongly disagree	Appropriateness
					2	Disagree
					3	Neither agree or disagree
					4	Agree
					5	Strongly agree
					8	Not Sure
					9	Decline to answer
		L19	10	In the last 12 months during your visits at (name of healthcare facility), how often did you feel that you were treated with respect and compassion?	1	Always	Appropriateness
					2	Often
					3	Sometimes
					4	Rarely or never
					5	Not Applicable
					8	Not Sure
					9	Decline to answer
		L20	11	In the last 12 months during visit at (name of healthcare facility), how often have feel that the doctor or health professional provided you adequate information regarding your health condition?	1	Always	To Engage
					2	Often
					3	Sometimes
					4	Rarely or never
					5	Not Applicable
					8	Not Sure
					9	Decline to answer
		L21	12	After discussion with the doctor or health professional, I feel that final decision on the treatment for my medical condition was ultimately my own decision.	1	Strongly disagree	To Engage
					2	Disagree
					3	Neither agree or disagree
					4	Agree
					5	Strongly agree
					8	Not Sure
					9	Decline to answer
		E1		6. Based on the current mobility setting of the surveyed household, what are the strategies (typology Phase 2) for enhancing health care access?
			1	What are the strategies for enhancing healthcare access?	Strategy A	1
					Strategy B	2
					Strategy C	3
					Strategy D	4
					Strategy E	5
		E2		7. Based on the environmental events identified, starting with the most important one, what strategies (typology Phase 2) for enhancing health care access?
			1	What are the strategies for enhancing healthcare access?	Strategy A	1
					Strategy B	2
					Strategy C	3
					Strategy D	4
					Strategy E	5
		E3		8. Final perception of the household level of access to care (scale)
			1	How do you rate your overall current access to healthcare?	Very good	1
					Good	2
					Fair	3
					Poor	4
					Very poor	5
		E4		9. Based on the current mobility setting of the surveyed household, what are the perceived effects on perceived health, and on mental health (Origin: HQP-9)? (section 9 of CF)
			1	Concerning your health, would you say that it is very good, good, moderate, bad or very bad?	very good	1
					good	2
					moderate	3
					bad	4
					Very bad	5
Mental health Adultes+teens				Over the last three weeks, how often have you been bothered by any of the following problems?
					Not at all	Several days	More than half the days	Nearly every day
		MH1	1	Little interest or pleasure in doing things?	0	1	2	3
		MH2	2	Feeling down, depressed, or hopeless?	0	1	2	3
		MH3	3	Trouble falling or staying asleep, or sleeping too much?	0	1	2	3
		MH4	4	Feeling tired or having little energy?	0	1	2	3
		MH5	5	Poor appetite or overeating?	0	1	2	3
		MH6	6	Feeling bad about yourself - or that you are a failure or have let yourself or your family down?	0	1	2	3
		MH7	7	Trouble concentrating on things, such as reading the newspaper or watching television?	0	1	2	3
		MH8	8	Moving or speaking so slowly that other people could have noticed?	0	1	2	3
		MH9	9	Or the opposite - being so fidgety or restless that you have been moving around a lot more than usual?	0	1	2	3
		MH10	10	Thoughts that you would be better off dead, or of hurting yourself in some way?	0	1	2	3
		MH11		Over the last three weeks	All of the time	Most of the time	More than half of the time	Less than half of the time	Some of the time	At no time
		MH12		I have felt cheerful and in good spirits	5	4	3	2	1	0
		MH13		I have felt calm and relaxed	5	4	3	2	1	0
		MH14		I have felt active and vigourous	5	4	3	2	1	0
		MH15		I woke up feeling fresh and rested	5	4	3	2	1	0
		MH16		My daily life has been filled with things that interest me	5	4	3	2	1	0
Trauma. Adultes +teens?		T1		Avez vous vecu ces X dernieres annees ou mois, un evenement particulierement stressant?	Yes/No
				Voici une liste de difficultés que les gens éprouvent parfois à la suite d’un événement stressant. Veuillez lire attentivement chaque item* et indiquer à quel point vous avez été bouleversé(e) pour chacune de ces difficultés au cours de ces 7 derniers jours en ce qui concerne (inscrire l’événement). Dans quelle mesure avez-vous été affecté(e) ou bouleversé par ces difficultés?	Pas du tout	Un peu /A little bit	Moyen-nement	Passa-blement	Extrêmement
					/Not at all		/Moderatly	/Quite a bit***	/Extremely
		T2		Tout rappel de l’événement ravivait mes sentiments face à l’événement	0	1	2	3	4
		T3		Je me réveillais la nuit	0	1	2	3	4
		T4		Différentes choses m’y faisait penser	0	1	2	3	4
		T5		Je me sentais irritable et en colère	0	1	2	3	4
		T6		Quand j’y repensais ou qu’on me le rappelait, j’évitais de me laisser bouleverser	0	1	2	3	4
		T7		Sans le vouloir, j’y repensais	0	1	2	3	4
		T8		J’ai eu l’impression que l’événement n’était jamais arrivé ou n’était pas réel	0	1	2	3	4
		T9		Je me suis tenu(e) loin de ce qui m’y faisait penser	0	1	2	3	4
		T10		Des images de l’événement surgissaient dans ma tête	0	1	2	3	4
		T11		J’étais nerveux (nerveuse) et j’ai sursautais facilement	0	1	2	3	4
		T12		J’essayais de ne pas y penser	0	1	2	3	4
		T13		J’étais conscient(e) d’avoir encore beaucoup d’émotions à propos de l’événement, mais je n’y ai pas fait face	0	1	2	3	4
		T14		Mes sentiments à propos de l’événement étaient comme figés	0	1	2	3	4
		T15		Je me sentais et je réagissais comme si j’étais encore dans l’événement	0	1	2	3	4
		T16		J’avais du mal à m’endormir	0	1	2	3	4
		T17		J’ai ressenti des vagues de sentiments intenses à propos de l’événement	0	1	2	3	4
		T18		J’ai essayé de l’effacer de ma mémoire	0	1	2	3	4
		T19		J’avais du mal à me concentrer	0	1	2	3	4
		T20		Ce qui me rappelait l’événement me causait des réactions physiques telles que des sueurs, des difficultés à respirer, des nausées ou des palpitations	0	1	2	3	4
		T21		J’ai rêvé à l’événement	0	1	2	3	4
		T22		J’étais aux aguets, sur mes gardes	0	1	2	3	4
		T23		J’ai essayé de ne pas en parler	0	1	2	3	4
Vaccins enfants 5 ans ou <5 ans. Tuteurs de l'enfant				Si l'enfant a 5 ans ou moins de 5 ans:
		V1		L'enfant a un carnet de vaccination	Oui/non/ne sait pas
		V2		Le carnet de vaccination a été présenté	Oui/non
		V3		L'enfant a reçu le BCG	Oui/non/ne sait pas
		V4		Si oui, date	Jour/mois/annee
		V5		L'enfant a reçu la 1ere dose de pentavalent (diteper, hep B, Hib)	Oui/non/ne sait pas
		V6		Si oui, date	Jour/mois/annee
		V7		L'enfant a reçu la 2eme dose de pentavalent (diteper, hep B, Hib)	Oui/non/ne sait pas
		V8		Si oui, date	Jour/mois/annee
		V9		L'enfant a reçu la 3eme dose de pentavalent (diteper, hep B, Hib)	Oui/non/ne sait pas
		V10		Si oui, date	Jour/mois/annee
		V11		L'enfant a reçu la 1ere dose contre la polio	Oui/non/ne sait pas
		V12		Si oui, date	Jour/mois/annee
		V13		L'enfant a reçu la 2eme dose contre la polio	Oui/non/ne sait pas
		V14		Si oui, date	Jour/mois/annee
		V15		L'enfant a reçu la 3eme dose contre la polio	Oui/non/ne sait pas
		V16		Si oui, date	Jour/mois/annee
		V17		L'enfant a reçu la 1ere dose contre la rougeole -check if second dose?	Oui/non/ne sait pas
		V18		Si oui, date	Jour/mois/annee
		V19		L'enfant a reçu la 1ere dose contre le rotavirus	Oui/non/ne sait pas
		V20		Si oui, date	Jour/mois/annee
		V21		L'enfant a reçu la 2nde dose contre le rotavirus	Oui/non/ne sait pas
		V22		Si oui, date	Jour/mois/annee
Family configuration (under 18)		FC1		La mère biologique de cet enfant/adolescent est vivante	Oui/non/ne sait pas
		FC2		L'enfant/adolescent vit avec sa mère biologique	Oui/non/ne sait pas
		FC3		Si l'enfant/adolescent ne vit pas avec sa mere, est-il en contact avec elle?	Oui/non
		FC4		si oui, frequence	Moins d'une fois par an, une fois par an, plusieurs fois par an, une fois par mois, plusieurs fois par mois, toutes les semaines
		FC5		Combien d'enfants vivants a sa mère biologique?	Nombre/ne sait pas
		FC6		Si la mere biologique a plus d'un enfant vivant, quel est le rang de cet enfant//adolescent (ainé=1, second=2, troisieme=3…) parmi les enfants de sa mère	1,2,3,4/ne sait pas
		FC7		Combien de fils vivants a sa mère biologique?	Nombre/ne sait pas
		FC8		Si l'enfant//adolescent est un garçon, rang de l'enfant parmi les fils vivants de la mère biologique (1-aine, 2-second etc)	Nombre/ne sait pas
		FC9		Si l'enfant/adolescent est une fille, rang de l'enfant parmi les filles vivantes de la mère biologique (1-aine, 2-second etc)	Nombre/ne sait pas
		FC10		Parmi les enfants du même sexe que cet enfant/adolescent et de la meme mère biologique, quel est le rang de cet enfant (rang parmi les garcons ou rang parmi les filles)	Nombre/ne sait pas
		FC11		Le père biologique de l'enfant est vivant?	Oui/non/ne sait pas
		FC12		Si le pere est vivant, est ce que l'enfant/adolescent vit avec son père biologique	Oui/non/ne sait pas
		FC13		Si le pere est vivant et si l'enfant ne vit pas avec son pere, est ce que l'enfant/adolescent vit avec un beau-pere?	Oui/non
		FC14		Si l'enfant/adolescent ne vit ni avec son père, ni avec sa mère, qui est son tuteur?	Soeur, frère, soeur du père, frère du père, père du père, mère du père, soeur de la mère, frère de la mère, père de la mère, mère de la mère, autres apparentés du côté maternal, autres apparentés du côté parternel, non apparentés, mari
Planning familial : homme et femme, adolescentes		PF1		Nombre de naissances vivantes de garcons	Nombre
		PF2		Nombre de naissances vivantes de filles	Nombre
		PF3		Nombre de fils biologiques toujours vivants	Nombre/ne sait pas
		PF4		Nombre de filles biologiques toujours vivantes	Nombre/ne sait pas
		PF6		Sans enfant: si vous pouviez choisir exactement le nombre d'enfants a avoir dans votre vie, combien en voudriez vous?	Nombre enfants/ne sait pas
		PF7		Avec enfant(s): si vous pouviez revenir a l'epoque ou vous n'aviez pas d'enfant et choisir exactement le nombre d'enfants a avoir dans votre vie, combien auriez vous voulu en avoir?	Nombre enfants/ne sait pas
Planning familial: femmes fertiles et hommes, adolescentes
		PF9		Est ce que vous souhaitez un autre enfant?	Oui/non/ne sait pas
		PF10		Combien de temps voulez vous attendre avant la naissance du prochain enfant (si femme enceinte, pour la naissance d'après)	Nombre/ne sait pas
		PF11		Dans votre famille, qui prend les decisions concernant la planification familiale?	Vous, votre partenaire-epoux ou epouse, vous deux, ne veut pas repondre
Contraception femmes fertiles, hommes et adolescents		CF1		Avez-vous déjà eu une discussion ou une consultation au sujet de la plannification familiale avec un professionnel de la santé?	Aucun des deux/une discussion avec un professionnel de la sante/une consultation avec un professionnel de la santé
		CF2		Pour les femmes fertiles, non enceintes: Utilisez-vous actuellement un moyen de contraception	Oui/non
		CF3		Si oui, lequel?	Condom/pilulle/injection/implants/IUD/streilisation masculine/sterilisation feminine/pillule du lendemaine/une methode traditionnelle (abstinence periodique/retrait/autre, preciser)/autres methodes, preciser
		CF4		Si oui, ou avez vous obtenu ce moyen de contraception	Secteur public: Hôpital d’état/gouvernement Secteur public: Centre de santé CAL/CSL dispensaire Secteur médical privé: Hôpital/Clinique privée Secteur médical privé: Centre de santé CAL/CSL dispensaire Secteur médical privé: Clinique de planning familial Secteur médical privé: :Cabinet médecin prive Secteur médical privé: Pharmacie Secteur médical mixte: Hôpital/Clinique mixte Secteur médical mix…
		CF5		Pour les femmes fertiles, ou femmes enceintes, souhaitez vous utiliser un moyen de contraceptuon a l'avenir	Oui/non/uncertaine/ne sait pas
		CF6		Pour toutes les femmes: Avez vous eu une operation de stérélisation? /Hysterectomie?	Oui/non
		SF7		If yes, did you have a hysterectomy?	Yes/No
		SF8		Pour toutes les femmes: Quel age aviez-vous au temps de cette stérélisation?	Nombre
		SF9		Age à la premiere union?	Nombre
		SF10		Age au premier rapport sexuel?	Nombre/ne veut pas répondre
		SF11		De quand date vos derniers rapports sexuels?	Nombre/ne veut pas repondre
		SF12		Si de sexe feminin, age aux premiers regles	Nombre/ne sait pas
Female empowerment: all female and female teens		FE1		For married and employed women who make cash: who is the person making decisions on how to use your earnings?	Decisions are taken mainly by the wife/husband and wife jointly/mainly by the husband-partner/other specify
		FE2		Do you go alone or alone with your children to the health center or hospital?	Yes/no
		FE3		If you do not go alone or alone with your children, can you go alone or alone with your children?	Yes, I can/no, I cannot
		FE4		Who is making decision about your health care?	Decisions are taken mainly by the wife/husband and wife jointly/mainly by the husband-partner/other specify
		FE5		Who is making decision about major household purchases	Decisions are taken mainly by the wife/husband and wife jointly/mainly by the husband-partner/other specify
		FE6		Who is making decision about child health care	Decisions are taken mainly by the wife/husband and wife jointly/mainly by the husband-partner/other specify
		FE7		Who is making decision about visits to her family or relatives	Decisions are taken mainly by the wife/husband and wife jointly/mainly by the husband-partner/other specify
		FE8		If a women burns the food, does a husband partner is justified in hitting or beating his wife?	Yes/no
		FE9		If a women argues with her husband/partner, does a husband/partner is justified in hitting or beating his wife?	Yes/no
		FE10		If a women goes out without telling her husband-partner, does a husband/partner is justified in hitting or beating his wife?	Yes/no
		FE11		If a women neglects the children, does a husband/partner is justified in hitting or beating his wife?	Yes/no
		FE12		If a women refuses to have sexual intercourse with him, does a husband/partner is justified in hitting or beating his wife?	Yes/no
Empowerment ALL adults and teens				En fonction des declarations de maladie chroniques ou aigues dans les 3 dernieres semaines, naissance dans les 12 mois precedents, gestation, ou de vaccins des enfants dans les 3 dernieres semaines, ces questions seront adaptées.
		Em1		Do you agree with the statement "I am participating in decision-making about your own health"?	I agree strongly/I agree/I moderately agree/I disagree/I disagree strongly
		Em2		Do you agree with the statement "I am participating in decision-making to go to the XXX center for prenatal/ delivery/chronic/acute illness consultations"?	I agree strongly/I agree/I moderately agree/I disagree/I disagree strongly
		Em3		How do you rate your level of knowledge about maternal health/chronic/acute diseases?	My knowledge about xxx is very good/good/moderate/bad/very bad
		Em4		What is your level of motivation to carry out your prenatal consultations/delivery/consultation in the XX center?	very motivated/motivated/moderately motivated/not really motivated/not motivated at all
		Em5		What is your level of pride/self-worthiness in carrying out your prenatal consultations/delivery/consultation in center XX?	very proud/proud/moderately proud/not really proud/not proud at all
		Em6		Do you want to encourage other members of the community to do your prenatal consultations/delivery/consultation in the XX center?	very willing/willing/moderately willing/not really willing/not willing at all
Social capital: name generator. Adult (2 question) and Child (1 question)		SC1		If your household is facing substantial monetary difficulties, who will help you?
				Name/initials	sex/age	Relationship to this person?	type of help	If lives outside the community, village or city? Distance?	Place of living of the helper
		SC2		Last time you were sick, who helped you to get health care? (transportation, babysitting kids, keeping the house, paying the fees, paying the medication etc.)
				Name/Initials	sex/age	Relationship to this person?	Type of help	If lives outside the community, village or city? Distance?	Place of living of the helper
		SC3		For this child, last time she was sick, who helped to get her health care?
				Name/Initials	sex/age	Relationship to this person?	Type of help	If lives outside the community, village or city? Distance?	Place of living of the helper
Livelihood perception. All adults		LP1		Can you tell us approximately how old people live in your family?	Number
		LP2		Can you tell us approximately how old people live in your family in good health?	Number
		LP3		Compared to 5 years ago, do you feel the livelihood of your family is	Better/worst/the same than five years ago?
		LP4		In the next 5 years, do you think the livelihood of your family will be	Better/worst/the same than now?
		LP5		Compared to the family of your parents at the same age, do you feel your family livelihood is better/worst/the same?	Better/worst/the same
		LP6		Do you think the livelihood of your children (or if none, of the next generation) will be better/worst/the same than yours at the same age?	Better/worst/the same
		LP7		In your communuty, do you feel your household is one of	Most successful, comfortable, having just enough, poor, very poor
Socio-economics- all adults
				[1.1] HOUSEHOLD ROSTER MODULE FOR EACH HOUSEHOLD MEMBER (In the absence of Household Head may be asked to another adult (>18years) member of household)
				READ OUT LOUD: Now I am going to ask questions about the members in your household.
				Question #	Question	Options
		S1	Line Number	Line number of member	1, 2, 3, 4, … n (auto-generated)
		S2	101 Name	Name of usual resident (start with HoH)	Record name
		S3	102 Relationship with HoH	What is the relationship of (name) to the HoH?	Head	1
					Wife or Husband	2
					Son or Daughter	3
					Son-In-Law/Daughter-In-Law	4
					Grandchild	5
					Parent	6
					Grandparent	7
					Parent-In-Law	8
					Brother or Sister	9
					Brother-In-Law/Sister-In-Law	10
					Uncle/Aunt	11
					Niece or Nephew	12
					Other Relative	13
					Adopted/Foster/Step Child	14
					Other Not Related	15
					Don’t Know	98
			103 Sex	Is (name) male, female or transgender?	Male	1
		S4			Female	2
					Transgender	3
			104 Age	How old is (name)?	Record number in months mm
		S5		(<1 year in completed months)	Record number in years yyy
				(>=1 years in completed years)	Don’t know	999
			n Mobility	What is your current mobility status?	Current hometown (no mobility)	1
					Labour Migration	2
		S6			Displacement	3
					Permanent Migration	4
					In situ socio-economic adaptation	1
					Trapped	2
		S7	n Mobility	If mobility status = current hometown	Seasonal labour	1
					Temporary labour	2
		S8	n Mobility	If mobility status = Labour Migration	Socially –induced (conflict)	1
					Environmentally-induced	2
		S9	n Mobility	If mobility status = displacement	Family-induced (marriage, etc.)	1
					Labour-induced	2
		S10	n Mobility	If Mobility status = permanent migration	Environmentally-induced	3
			105 Marital status	If age is >=15 years: What is (name’s) current marital status?	Currently married	1
					Currently married but plaçage gauna not performed	2
		S11			Widow/widower	3
					Divorced/separated	4
					Never married	5
			106 Literacy	If age is >=5 years: Can (name) read and write?	Not literate	1
		S12			Literate without formal schooling	2
					Literate with formal schooling	3
		S13	107 School	If age is >=5 years: Is (name) is going to school/college?	Yes/No	1/0
		S14	108 Education	If age >=5 years: What is the highest level of schooling/standard (name) has successfully completed?	Ecole fondamentale (1à 9)	0
					Secondaire
					Diplôme Bac	13
					Université	14
		S15	108a Education	If age >=5 years: What is the total number of years of education that (name) has completed?	Note number of years of education
		S16	109 Disability	Does (name) suffer from any disability?	Yes/No	1/0
		S17	110 Disability type	What type of disability does (name) have? (Multiple choice)	In Seeing	1
					In Hearing	2
					In Speech	3
					In Movement	4
					Mental Illness	5
					Other disability	6
		S18	111 Working	If age >=15 years: Was (name) working for payment/employment in the last 30 days?	Yes/No	1/0
		S19	111a Pension	Does (name) get income from a pension or rent or interest?	Yes/No	1/0
		S20	112 Working hours	How many days and average hours/day did (name) work in the last 30 days?	Number of days
					Number of hours/day
		S21	113 Occupation	What is (name’s) main occupation? This is the occupation from which they derive maximum earnings. Note: Do not read the options out loud.	If Q3=1 (rural)
					Cultivation	1
					Fishing	2
					Manual casual labor	32
					Domestic service (full-time or part time)	43
					Foraging, rag picking	54
					Nonagricultural	65
					Enterprise (registered business)
					Nonagricultural enterprise (informal business)	7
					Begging/ Charity/ Alms collection	86
					Government worker	97
					Others	108
					If Q3=2 (urban)
					Beggar/ rag‐picker	1
					Domestic service (full-time or part time)	2
					Street vendor/ cobbler/hawker / other service provider working on streets	3
					Construction worker/ plumber/ mason/ labor/ painter/ welder/ security guard/ coolie and other head‐load worker	4
					Sweeper/ sanitation worker / mali	5
					Home‐based worker/ artisan/	6
					handicrafts worker / tailor
					Transport worker/ driver/ conductor/	7
					helper to drivers and conductors/
					cart puller/ rickshaw puller
					Shop worker/ assistant/ peon in small	8
					establishment/ helper/ delivery
					assistant / attendant/ waiter
					Electrician/ mechanic/ assembler/	9
					repair worker
					Washer‐man/ chowkidar	10
					Government worker	11
					Other	12
		S22	114 Emp type	What is (name’s) main type of employment?	Self-employed in agriculture	1
					Self-employed in non-agriculture	2
					Regular wage/ salary earner	3
					Casual labor in agriculture	4
					Casual labor in non-agriculture	5
					Other (specify)
		S23	115 Salaried	If 114=3 & 104>=15: If (name) is a regular wage / salary earner, who are they employed by?	Government	1
					Private sector	2
					Non-government Organization	3
		S24	116 Wages	If 114=3: If (name) earns wages: (For whichever frequency (name) works, note the wage amount in the last applicable period)	Wage Frequency	Amount earned in Haitian dollar in the period	Number of units worked in the last month
					Daily
					Weekly
					Monthly
		S25	117 Earnings	If 114 not=3: If (name) gets earnings: (For whichever frequency (name) gets earnings, note the amount earned in the last applicable period) (For self-employed in agriculture, ask yearly earnings and divide by 12 to enter in the monthly column). Note: Not applicable if (name) is a family worker. A family worker is someone who works primarily for the family.	Earning Frequency	Amount earned in haitian dollars in the period	Number of units worked in the last month
					Daily
					Weekly
					Monthly
					Not Applicable because family worker	98	98
		S26	119 Religion	What is (name’s) religion?	Catholique	1	1
					Protestant (Baptiste, Adventiste, Méthodiste	2	2
					Témoins de Jéhovah	3	3
					Eglise Episcopale	4	4
					Eglise Pentecôtiste	5	5
					Vodouisant	6	6
					Musulman(e)	7	7
					Others	9	8
					None	10	9
		S27	120 SHI	Is (name) enrolled in any government health insurance scheme?	Yes/No/Don't know	1/0/98
		S28	123a HI_cbhi	Is (name) enrolled under any community health insurance scheme?	Yes/No/Don't know	1/0/98
		S29	XXX	If 123 = 1, what is the name of the providing insurance company or institution?	Name of company/institution
		S30	125 Savings	If 104>=15: Is (name) part of a micro-finance, micro-credit or self-help savings group?
Petite mobilite		PM1		In the past year, where have you been outside of your village?
				Place	Reason of going	Frequencies	Have you (or one of your dependant) reveived healthcare there ?	Have one of your kin/member of your hd received healthcare there?	Urban/Rural
Community perception		CP1		What do you think are the most important problems affecting you and other people from your village/quarter?	Open or according to categories defined during the qualitative phase
		CP2		Do you have any other comments, questions or concerns related to the issues discussed in this survey that you would like to share?	Open or according to categories defined during the qualitative phase
		CP3		What do you like the most about your community/village/quarter	Open or according to categories defined during the qualitative phase

## Sheet: Bangladesh
Sub section		New Numerotation	Old numerotation	Questions
				Section Summary
			Section	Description	Respondent
			X	Household survey integration (Access to HSP in the last 30 days)	Household head or another knowledgeable adult
			[0.0]	Village questionnaire	Interviewer
			[0]	Identification of sample households	Household head or another knowledgeable adult
			[0.1]	Introduction and consent summary (Separate form)	All responding individuals
			[1.1]	Household roster	Household head or another knowledgeable adult
			[1.3]	Socio-economic background of the household	Household head or another knowledgeable adult
			[3.1]	Chronic illness reporting and outpatient service utilization	Household head or utilizing respondent
			[3.2]	Acute illness reporting and outpatient service utilization	Household head or utilizing respondent
			X	Other service utilization reporting (maternal care)	Household head or another knowledgeable adult
			X	Healthcare Access (Levesque)	Utilizing respondent
			[3.3]	Biographic survey	All responding individuals
				[0.0] VILLAGE QUESTIONNAIRE
			Question #	Question
			0.2	District code
				Upazila code
			0.3	Whether rural or urban
			0.4	Union code (rural)
			0.5	Mauza name (rural)
			0.6	Whether village or para (rural)
			0.7	Village name
			0.8	Para name
			0.9	Whether city corporation or paurashava (urban)
			0.10	Thana name (urban)
			0.11	Ward name (urban)
			0.12	Mahalla name (urban)
			0.13	GPS code of village/quarter (record)
			0.14	Is village/para connected by all-weather road?
Household Part
HD				[0] IDENTIFICATION OF SAMPLE HOUSEHOLDS (In the absence of HOUSEHOLD HEAD may be asked to another adult (>18years) member of household)
			0.11	Household number/ID
			0.12	Name of the head of the household
			0.13	If HoH is not available, name of the main respondent
			0.14	Mobile phone number
			0.15	CPS code of household
			0.16	Nearest landmarks and other directions
				[0.1] INTRODUCTION AND CONSENT SUMMARY for the head of household ((In the absence of HOUSEHOLD HEAD may be asked to another adult (>18years) member of household))
			Question #		Options
		CS1	1	Respondent’s consent	Agrees to be interviewed
					Does not agree to be interviewed
		CS2	2	Date of interview	dd/mm/yyyy
		CS3	3	Result codes	Completed
					Partly completed
					Refused
					Other (specify)
		CS4	4	Interviewer name/code
		CS5	5	Time of interview	Start time (hh:mm)
				[1.3] SOCIO-ECONOMIC BACKGROUND OF THE HOUSEHOLD (In the absence of Household Head may be asked to another adult (>18years) member of household)
			Question #	Question	Options	Values
		HD01	135	Does any household member pay income tax or professional tax?	Yes /No/Don't know	1/0/98
		HD02	136	Does any household member own/operate an enterprise which is registerate with the gouvernment?	Yes /No/Don't know	1/0/98
		HD 1	137	Does this household has access to own any agricultural land (cultivable)?	Yes /No/Don't know	1/0/98
		HD 3	138	How much cultivable agricultural land does this household own?	Acres (note number)/Don't know
		HD 4	139	Out of this land, how much is irrigated?	Acres (note number)/Don't know
		HD 5	139b	Does your household own farm irrigation equipment such as sprinklers, irrigation piping system, drip irrigation system, irrigation water pumps, etc.	Yes /No	1/0
		HD 6	140	Does any member of the household own this house or any other house?	Yes/No	1/0
		HD 7	141	Type of house? (observe)	Kutcha	1
					Semi Pucca	2
					Pucca	3
		HD 8	142	Predominant material of roof of dwelling (observe)	Natural roof (no roof, thatch/palm leaf/reed/grass, mud sod/mud and grass mixture, plastic/polythene sheeting)	1
					Rudimentary roofing (rustic mat, palm/bamboo, raw wood planks/timber, unburnt brick, loosely packed stone)	2
					roofing shingles, tiles, slate, burnt brick)	3
					Other (specify)	4
		HD 9	143	Predominant material of roof of dwelling (observe)	Natural walls (no walls, cane/palm/trunks/bamboo, mud, grass/reeds/thatch)	1
					Rudimentary walls (bamboo with mud, stone with mud, plywood, cardboard, unburnt brick, raw wood/reused wood)	2
					Finished walls (cement/concrete, stone with lime/cement, burnt bricks, cement blocks, wood planks/shingles, GI/metal/asbestos sheets)	3
					Other (specify)	4
		HD 10	144	Predominant material of floor of dwelling (observe)	Natural floor (mud/clay/earth, sand, dung)	1
					Rudimentary floor (raw wood planks, palm/bamboo, brick, stone)	2
					Finished floor (vinyl or asphalt, ceramic tiles, cement, carpet, polished stone/marble/granite)	3
					Other (specify)	4
		HD 11	145	How many rooms are there in your house including kitchen but excluding toilet?	Number of rooms (record number)
		HD12	146	Now I am going to ask you about certain assets in your household. Does your household have the following items?		No	Yes	If yes, #
					Electricity	0	1	-
					Mattress	0	1
					Pressure Cooker	0	1
					Chair	0	1
					Cot/Bed	0	1
					Table	0	1
					Electric Fan	0	1
					Poste radio	0	1
					B & W Television	0	1
					Color Television	0	1
					Sewing Machine	0	1
					Mobile Telephone/smartphone	0	1
					Land Line Telephone	0	1
					Internet access	0	1
					Computer or Laptop	0	1
					Cuisinière à gaz ou à pétrole	0	1
					Lampe à gaz ou à pétrole	0	1
					Lampe à énergie solaire	0	1
					Refrigerator	0	1
					Air Conditioner or Cooler	0	1
					Washing Machine	0	1
					Watch or Clock	0	1
					Bicycle	0	1
					Motorcycle or Scooter or 3-wheeler	0	1
					Animal-Drawn Cart	0	1
					Car or Truck or 4-wheeler or Jeep or Van	0	1
					Pirogue sans moteur	0	1
					Pirogue avec moteur	0	1
					Bateau à moteur	0	1
					Water Pump	0	1
					Thresher	0	1
					Tractor	0	1
					Cows or Bulls or Buffaloes	0	1
					Goats	0	1
					Sheep	0	1
					Chickens or Ducks	0	1
					Dindes, pintades	0	0
					Lapins	0	1
					Horses or donkeys	0	1
					Pigs	0	1
					Cochons d’Inde	0	1
		HD13	147	What type of fuel does your household mainly use for cooking?	Wood/crop/residue/dung cakes/coal/charcoal	1
					Kerosene	2
					Liquid petroleum gas (LPG)	3
					Bio-gas
					Other (specify)	4
		HD14	148	What is the main source of lighting for your household?	Electricity (compteur, prise clandestine)	1
					Kerosene	2
					Solar	3
					Gas	4
					Oil
					Other (specify)	4
		HD15	149	What is the main source of drinking water for members of your household?	OWN
					Piped water/handpump/covered well	1
					Open well	2
					PUBLIC
					Piped water/handpump/covered well	3
					Open well	4
					Surface water/spring/river/stream/pond/lake/dam	5
					Rainwater	6
					Tanker truck	7
					Other (specify)	8
		HD16	150	What kind of toilet disposal facility does your household have?	Flush toilet	1
					Pit toilet	2
					No facility	3
					Other (specify)	4
		HD17	150a	Is the toilet shared among other households?	Yes/No	1/0
				[1.1] HOUSEHOLD ROSTER (To be answered by the Head of the Household; in the absence of Household Head may be asked to another adult (>18years) member of household)
			Question #	Question
		HD18	100.0 HH size	How many members are there in this household?
				* Household definition: All those members who have been living together under the same roof for the last 6 months or intend to live for the next 6 months from the time of survey and have food from a common kitchen whether or not they are related should be considered as usual resident/members of the household. Domestic servants are not to be included in the count of household members.
		HD19	100.1	How many members slept in last night?
Individual Part
IND-consent form				CONSENT SUMMARY for all adult members who slept in last night and agreed to be interviewed or for guardian of children providing information on children
					Options
		CS1	1	Respondent’s consent	Agrees to be interviewed
					Does not agree to be interviewed
		CS2	2	Date of interview	dd/mm/yyyy
		CS3	3	Result codes	Completed
					Partly completed
					Refused
					Other (specify)
		CS4	4	Interviewer name/code
		CS5	5	Time of interview	Start time (hh:mm)
Bio Survey. All adults				Biographic survey
				MOBILITY
				What is your place of birth? When were you born? How many years did you stay in this town?	{Name of residential place/town/city to be written on the grid}
				And after, where did you move? In which year? Why?
				(list of motives, including environmentally-related motivations) ?
				And after that, where did you move? (till the year of the survey)
				ENVIRONMENTAL EVENTS
				Have you ever experienced any major striking environmental event (floods, cyclone, typhoon, etc.) in your life? If so, in what year did it happen? Have you experienced another one? In what year? Etc.	{F=flood; C=cyclone; T=typhoon or write the event mentioned on the grid}
				CHRONIC ILLNESS
				If you reported a chronic illness previously, when did your chronic illness begin?	{Year on grid}
				ACUTE ILLNESS
				If you reported one or several acute illnesses, when was the last time you had an episode? And before that?	{Years (months?) on grid}
				Hospitalization (including delivery)
				EXPERIENCED ENVIRONMENTAL EVENTS
				Have you ever experienced any major striking environmental event (floods, cyclone, typhoon, etc.) in your life? If so, in what year did it happen? Have you experienced another one? In what year? Etc.	{F=flood; C=cyclone; T=typhoon or write the event mentioned on the grid}
Maternal health care. All fertile women +female teens		MHC1		Are you pregnant actually?	Yes/no
		MHC2		If yes, how many months?	Number
		MHC3		If pregnant, had zero, one, or several, antenatal medical visit for this pregnancy?	0,1,2,3,4,5
		MHC4		If any, when was the first antenatal visit? X months of the pregnancy	1,2,3,4,5,6,7,8,9 months
		MHC5		Number of past pregnancies in total, if pregnant not including the current on (all pregnancies, including livebirth, miscarriage, abortion and stillbirth):	Number
		MHC6		Total number of delivery (life birth and still birth)	Number
		MHC7		Total number of cesareans	Number: 0,1,2,3
		MHC8		How old were you when you gave birth the first time? (live birth only)	Number
		MHC9		Total number of live births:	0,1,2,3,4,5…
		MHC10		If had at least one live birth, when was your last delivery (only live birth)?	Date
		MHC11		If this birth is 5 years old, or less than 5 years old
		MHC12		Had zero, one, or several, antenatal medical visit(s) for this birth ?	0,1,2,3,4,5
		MHC13		If any, when was the first antenatal visit?	1,2,3,4,5,6,7,8,9 months
		MHC14		Where did you give birth ?	At home or at somebody’s home/medical-institutional health centre / traditional structure/other specify?
		MHC15		If you gave birth at a health facility, how many days did you stay after birth?	Number
		MHC16		Who helped you to deliver?	Qualified doctor/midwife/nurse/family welfare visitor/ community skilled birth attendant, sub-assistant community medical officer/ traditional midwife/traditional healer/experimented women/kin/friends/nobody
		MHC17		Had a post-natal medical visit in the 2 days after birth ? Yes/no	Yes/no
		MHC18		Number of post-natal medical visit for this birth?
Chronic illness (adults+children+teens)
				[3.1] CHRONIC ILLNESS REPORTING, OUTPATIENT SERVICE UTILIZATION (WITHIN LAST three weeks) AND EXPERIENCES (EXCLUDING HOSPITALIZATION) (TO BE ASKED FROM UTILIZING RESPONDENT OR HEAD OF HOUSEHOLD IN CASE RESPONDENT CANNOT ANSWER)
				READ OUT LOUD: Now I am going to ask you about any illnesses suffered by any member in your household.
				Question	Options
		CI1		HH member id	Auto-generated from roster for each member of the household
		CI2		Name of household member	Auto-generated from roster
				Did you have a serious illness at least once? If so, in what year did it happen the first time? How long did it last? Did it happen a second time? How long did it last? etc.	{SI on grid}
		CI3	311	A chronic illness is an illness that lasts for more than 3 months. Does /did (name) suffer from a chronic condition that lasted more than 3 months?	Yes/no
		CI4	312	How many chronic conditions did (name) have in the last 30 days?	Note number
				Note: Q312a to Q315 are to be asked for each chronic condition separately:
		CI5	312a	Chronic condition count number	1, 2, 3, … n
		CI6	312b	What is the chronic condition?	Diabetes	1
					Chronic Renal/kidney Diseases	2
					Hypertension/ High blood pressure	3
					Gall Stone/ Cholecystitis	4
					Chronic Heart Disease	5
					Chronic Liver Diseases	6
					Myocardial infarction/ heart attack	7
					Rheumatoid Arthritis	8
					Stroke (cerebro-vascular accident)	9
					Chronic skin disease/ Psoriasis	10
					Epilepsy	11
					Mental disorders	12
					Cataract	13
					Glaucoma	14
					Asthma/ Chronic respiratory Failure	15
					Goitre / Thyroid disorder	16
					Sinusitis, Tonsillitis	17
					Tuberculosis	18
					Fluorosis	19
					Leprosy	20
					Pyorrhoea/Chronic periodontitis/Gum disease	21
					Cancer – Respiratory System	22
					Rheumatic fever/heart diseases	23
					Cancer- Gastrointestinal system	24
					Tumor (any type)	25
					Cancer- Genitourinary System	26
					Blood cancer/ Leukemia	27
					Cancer –Breast	28
					Skin cancer	29
					Other cancer	30
					Piles, anal fissure, anal fistula	31
					Renal Stone	32
					Anaemia	33
					Under-nutrition	34
					Other disability (NOT mental)	35
					Others (hernia, Hydrocele, peptic ulcer, etc) (specify)	36
		CI7	313	Was a diagnosis made for the chronic condition?	Yes/No/Doesn't know	If no or don’t know go to 315
				Note: diagnosis implies medical investigations are done to determine the type of chronic condition.
		CI8	314	Who made the diagnosis for the chronic condition?	Religious/traditional healer	1
					Frontline health worker (ANM, ASHA, AWW, DOTs provider or other outreach worker)	2
					Nurse	3
					Pharmacist	4
					Laboratory technician	5
					AYUSH doctor	6
					Allopathic doctor	7
					Other (specify)	8
					Don’t know	98
		CI9	315	How long has (name) suffered from the chronic illness (in months)?	Record number of days	n
					Don't know	98
				The following questions to be asked in reference to all chronic conditions together:
		CI10	317	In the last 30 days, has/have the illness/es caused (name) any limitations in performing daily activities?	Caused permanent limitations to perform daily activities	1
					Caused temporary limitations to perform daily activities	2
					No limitation was caused in performing daily activities	3
					Don’t know	98
		CI11	319	If age>=15:How many days (name) was unable to work in total because of this/these chronic illness/es in the last 30 days?	Record number of days (can be zero)
					Don’t know	98
		CI12	3110	If age>=15: Did any household member substitute his/her labor to the sick member’s labor during the chronic illness/es in the last 30 days?	Yes	1
					No	0
					Don’t know	98
		CI13	3111	If age>=15: How many days in total did the household member substitute their labor to the sick member’s labor during the chronic illness/es in the last 30 days?	Record number of days
		CI14	3112	Did (name) take medical advice or treatment for the chronic illness/es in the last 30 days?	Yes	1
					No	0
					Don’t know	98
				Read out loud to respondent: Please, think back to the most recent treatment taken or health care utilization for the chronic illness/es. I will ask you the next set of questions regarding this treatment.
		CI15	3112a	For which of the chronic conditions did (name) take treatment? Multiple choice	In CAPI, the options selected in 312b pop up here as options
		CI16	3113	Who provided the advice or treatment for the last time you sought health care?	Self-medication/ Self-treatment	1
					Religious/ Traditional healer	2
					Frontline health worker (ANM, ASHA, AWW, DOTs provider or other outreach worker)	3
					Laboratory technician	4
					Pharmacist	5
					Homeopathic doctor	6
					Allopathic doctor	7
					Other (specify)	8
					Don’t know	98
		CI17	3114	What was the type of facility visited for the last treatment for the chronic illness?	Sub Center	1
					Frontline health worker (ANM, ASHA, AWW, DOTs provider or other outreach worker)	2
					PHC/UHC/dispensary/CHC/mobile medical unit	3
					Public hospital	4
					NGO or trust clinic/hospital	5
					Private pharmacy	6
					Private doctor/clinic	7
					Private hospital	8
					Home treatment	9
					Other (specify)	10
					Don’t know	98
		CI18	3115	If 3214 is not 8: What was the primary mode of transport used to travel to this facility?Note: the primary mode of transport is by which they travelled the maximum distance.	Walking	1
					Rickshaw	2
					Three-wheeler	3
					Bus	4
					Train	5
					Private taxi	6
					Ambulance	7
					Bicycle	8
					Own two-wheeler	9
					Own car	10
					Other (specify)	11
					Don’t know	98
		CI19	3116	If 3214 is not 8: How long did it take for (name) to reach the facility? (record time in hours and minutes)	Mmm
		CI20	3117	If 3214 is not 8: How long did (name) have to wait after arriving at the facility to see the health care provider? (record time in minutes)	Mmm
		CI21	3118	What was the main reason for the choice of this facility?	Proximity	1
					Inexpensiveness	2
					Staff are always available	3
					Medicines are available	4
					Short-waiting time	5
					Staff are more compassionate	6
					Staff more capable	7
					Health insurance coverage	8
					Have been there before/familiarity	9
					Other (specify)
					Don’t know	98
					Not applicable	99
		CI22	3118a	On a scale of 1-7, how satisfied were you with the services utilized in the last 30 days for this chronic illness, with 1 being least satisfied and 7 being most satisfied?	1-7 (note number)
		CI23	3119	The following questions are for all your chronic illnesses. Excluding any reimbursement you might have received from any health insurance, how much did you spend out of pocket for the treatment for all the chronic illness(es) in the last 3 weeks? Record in Taka/gourde. Record total amount recalled.Note: Total out-of-pocket expenses include the following items:	Total (as recalled by respondent)
				1. doctors/consultancy fee
				2. medicine
				3. diagnostics
				4. other medical expenses
				5. transport for patient
				6. other expenses incurred by the household (e.g. food)
				Other medical expenses include expenses on supplies, attendant charges, physiotherapy, personal medical appliances, blood, oxygen, etc.	Don’t know	98
		CI24	3119a	Are you able to recall the break-up of the total expenses by any of the following items: doctors/consultancy fee, medicine, diagnostics, other medical expenses, transport for patient and other expenses incurred by the household?	Yes/No	1/0
		CI25	3119b	Excluding any reimbursement you might have received from any health insurance, how much did you spend out of pocket on the following items for the treatment for all your chronic illness in the last 3 weeks?	i. Doctors/Health Center/Consultancy Fee
				Record in Taka/gourde. . If unable to recall break-up of any item record 999 against that item.	ii. Medicines
				Other medical expenses include expenses on supplies, attendant charges, physiotherapy, personal medical appliances, blood, oxygen, etc.	iii. Diagnostics
				Other expenses incurred by household include food, transport for others, etc.	iv. Other Medical Expenses
					TOTAL MEDICAL EXPENSES (i-iv) Auto-populated
				Record total amount recalled
					v. Transport for patient
					vi. Other expenses incurred by HH
					TOTAL NON-MEDICAL EXPENSES (v+vi) Auto-populated
		CI25	3120	How did you pay for these costs? Please rank the options from 1 to 3 based on the most relevant (maximum amount paid) source (1) to the least relevant source (3).Note: Only rank the sources used.	Used own savings
					Contributions from friends and relatives
					Borrowing from friends and family
					Formal or informal loans
					Sale of physical assets
					Take children out of school
					Put children to work
					Extend labor supply
					Utilisation des transferts de fonds
					Other sources (specify)
					No other source	4
					Don’t know	98
					Not applicable	99
		CI26	3122	Was the treatment cost for any of the chronic illness treatment covered by OFATMA under any government health insurance scheme?	Yes	1
					No	0
					Other (specify)
					Don't know	98
		CI27	3124	Was the chronic illness treatment covered by any other non-government or private health insurance scheme?	Yes/No	1/0
		CI28	3125	Which other non-government or private health insurance was the chronic illness treatment covered by?	Community health insurance scheme	1
					Other health insurance through employer	2
					Medical reimbursement from employer	3
					Other privately purchased insurance	4
					Other (specify)
					Don’t know	98
		CI29	3126	What is the main reason for not seeking any treatment for the chronic illness(es)in the last 30 days?	Illness not considered serious enough	1
					Treatment & diagnosis too expensive	2
					Transport too expensive	4
					Health facilities are too far	5
					Too much waiting time at facility	6
					Could not take time off from work	7
					Would lose income from work	8
					Hoping to recover naturally	9
					Do not like to use medical treatment	10
					Other (specify)
					Don’t know	98
Acute illness (adults +children+teens)				[3.2] ACUTE ILLNESS REPORTING, OUTPATIENT SERVICE UTILIZATION (WITHIN 3 weeks) AND EXPERIENCES EXCLUDING HOSPITALIZATIONS (TO BE ASKED FROM UTILIZING RESPONDENT OR HEAD OF HOUSEHOLD IN CASE RESPONDENT CANNOT ANSWER)
				NOTE: Ask the respondent if there was any hospitalization in the last 365 days with the acute illness reported. If any hospitalization is reported, include these in the hospitalization section and not in this section.
				Question	Options	Values
		AI1		HH member id	Auto-generated from roster for each member of the household
		AI2		Name of household member	Auto-generated from roster
		AI3	321	An acute illness is an illness that is of sudden onset. It may be any illness or complain that affected you in the last 30 days. Did (name) have an acute illness episode in the last 30 days?	Yes /No	1/0
		AI4	322	If yes in 321, how many times did (name) have an acute illness in the last 30 days?	Record number
		AI5	323	Acute illness spell id (combination of HH member id and number of spells for that member)	Auto-generated
		AI6	324a	Do you remember the cause of the illness?	Yes /No	1
		AI7	324b	What was the cause of the illness?	Fever with altered OR loss of consciousness	1
				Infection	MALARIA	2
					Fever due to DIPHTHERIA, WHOOPING COUGH	3
					All other fevers (e.g. TYPHOID, rash/eruptive lesions, fever of unknown origin, fevers without specific diagnosis)	4
					TUBERCULOSIS	5
					FILIARIASIS	6
					TETANUS	7
					HIV/AIDS	8
					STDs (other than HIV/AIDS)	9
					Jaundice	10
					Diarrhea/dysentery/increased stool frequency with OR without blood/mucus in stools	11
					Worms infestation	12
					Cancers (i.e. known/suspected by a physician) OR any growing painless body lump	13
				CANCERS	anemia (due to malnutrition)	14
				BLOOD DISEASES	anemia (due to bleeding disorders)	15
					DIABETES	16
				ENDOCRINE, METABOLIC, NUTRITIONAL	Under-nutrition	17
					Goitre and other thyroid problems	18
					Others (including obesity)	19
					Mental retardation	20
				PSYCHIATRIC & NEUROLOGICAL	Mental disorders	21
					Headache	22
					Seizures OR known EPILEPSY	23
					Weakness in limb muscles AND difficulty in movement	24
					Stroke symptoms (including hemiplegia, sudden onset weakness in one body half, loss of speech)	25
					Others (including memory loss, confusion)	26
					Discomfort in eye with redness OR swelling (including boils, styes)	27
				EYE	CATARACT	28
					GLAUCOMA	29
					Decreased vision (chronic) (NOT: if already corrected by glasses)	30
					Others (including disorders of eye movement, e.g. strabismus, nystagmus, ptosis, ocular adnexa)	31
					Earache with discharge, bleeding from ear, ear infection	32
				EAR	Decreased hearing, hearing loss	33
					HYPERTENSION	34
				CARDIOVASCULAR	Heart disease with chest pain, breathlessness	35
					Acute upper respiratory infections (including cold, runny nose, sore throat with cough, allergic colds)	36
				RESPIRATORY	Cough with sputum (NOT: if diagnosed with TB)	37
					Bronchial asthma, recurrent episodes of wheezing/breathlessness over long periods, known ASTHMA)	38
					Diseases of mouth, teeth, gums	39
				GASTRO-INTESTINAL	Abdominal pain (including gastric/peptic ulcers, acid reflux, actue abdomen)	40
					Lump OR fluid in abdomen/scrotum	41
					Gastrointestinal bleeding	42
					Skin infection (including boil, abscess, itching) and other skin diseases	43
				SKIN	Joint or bone disease (including pain OR swelling in any joint, swelling of bones, pus from bones)	44
				MUSCULOSKELETAL	Back pain OR general body aches	45
					Any difficulty OR abnormality in urination	46
				GENITO-URINARY	Pain in pelvic region OR reproductive tract infection OR Pain in male genital area	47
					Change/irregularity in menstrual cycle OR excessive bleeding/pain during menstruation OR any other gynaecological and andrological disorders (including male/female infertility)	48
					Pregnancy with complications before or during labour (including abortion, ectopic pregnancy, hypertension, complications during labour)	49
				OBSTETRIC	Complications in mother after birth of child	50
					Illness in the newborn/ sick newborn	51
					Normal delivery	87
					Caeserian section	88
					other types of delivery	89
					Injuries from accidents, road traffic accidents, falls	52
				INJURIES	Accidental drowning OR submersion	53
					Burns, corrosions	54
					Poisoning	55
					Intentional self-harm	56
					Assault	57
					Contact with venomous/harm-causing animals and plants	58
					Other injuries	59
		AI8	325	What was the duration of the acute illness (in days)?	Record number of days
			326	What is the current status of the acute illness?	Started within 30 days and is continuing	1
		AI9			Started within 30 days and ended	2
					Don’t know	98
			327	In the last 3 weeks, has/have the illness/es caused (name) any limitations?	Caused permanent limitations	1
					Caused temporary limitations	2
		AI10			No limitation was caused	3
					Don’t know	98
					Not applicable	99
		AI11	329	If age>=18: How many days (name) was unable to work because of this acute illness episode?	Record number of days (can be zero)
					Don’t know	98
					Not applicable	99
		AI12	3210	How many working days were lost by persons taking care of (name) in the household in total for this acute illness episode?	Record number of days (can be zero)
					Don’t know	98
		AI13	3211	If age>=18: Did any household member substitute his/her labor to the sick member’s labor at the time of the acute illness?	Yes/No	1/0
					Don’t know	98
		AI14	3212	If age>=18: How many days in total did the household member substitute their labor to the sick member’s labor at the time of acute illness?	Record number of days
		AI15	3213	Did (name) take medical advice or treatment for this acute illness episode?	Yes /No	1/0
		AI16	3214	Who provided advice or treatment? If more than one provider provided advice or treatment, please select up to three providers.Multiple choice	Self-medication/ Self-treatment	1
					Religious/ Traditional healer	2
					Frontline health worker (ANM, ASHA, AWW, DOTs provider or other outreach worker)	3
					Laboratory technician	4
					Pharmacist	5
					Homeopathic doctor	6
					Allopathic doctor	7
					Other (specify)	8
					Don’t know	98
		AI17	3215	What was the main type of facility visited for treatment for the acute illness episode?Note: the main type of facility is the facility where they had the maximum treatment.	Sub Center	1
					Frontline health worker (ANM, ASHA, AWW, DOTs provider or other outreach worker)	2
					PHC/UHC/dispensary/CHC/mobile medical unit	3
					Public hospital	4
					NGO or trust clinic/hospital	5
					Private pharmacy	6
					Private doctor/clinic	7
					Private hospital	8
					Home treatment	9
					Other (specify)	10
					Don’t know	11
		AI18	3216	If 3115 is not 9: What was the primary mode of transport used to travel to the facility where treatment was provided? Note: the primary mode of transport is by which they travelled the maximum distance.	Walking	1
					Rickshaw	2
					Three-wheeler	3
					Bus	4
					Train	5
					Private taxi	6
					Ambulance	7
					Bicycle	8
					Own two-wheeler	9
					Own car	10
					Other (specify)	11
					Don't know	98
		AI 19	3217	If 3115 is not 9: How long did it take for (name) to reach the facility?(record time in minutes)	mmm
		Ai20	3218	If 3115 is not 9: How long did (name) have to wait after arriving at the facility to see the health care provider? (record time in minutes; record 0 if self-medication/treatment)	mmm
		AI21	3219	What was the main reason for the choice of this facility?	Proximity	1
					Inexpensiveness	2
					Staff are always available	3
					Medicines are available	4
					Short-waiting time	5
					Staff are more compassionate	6
					Staff more capable	7
					Health insurance coverage	8
					Have been there before/familiarity	9
					Other (specify)
					Don’t know	98
		AI22	3219a	On a scale of 1-7, how satisfied were you with the services utilized for this acute illness episode, with 1 being least satisfied and 7 being most satisfied?	1-7 (note number)
		AI23	3220	Excluding any reimbursement, you might have received from any health insurance, how much did you spend out of pocket for the treatment for this acute illness episode in the last 3 weeks? Note: the amount should include all expenses incurrent for this acute illness episode and not just in the main facility Record in Taka/gourde. Note: Total out-of-pocket expenses include the following items: 1. do…	Total (as recalled by respondent)
				2. medicine
				3. diagnostics
				4. other medical expenses
				5. transport for patient
				6. other expenses incurred by the household (e.g. food)
				Other medical expenses include expenses on supplies, attendant charges, physiotherapy, personal medical appliances, blood, oxygen, etc.	Don’t know	98
		AI24	3220a	Are you able to recall the break-up of the total expenses by any of the following items: doctors/consultancy fee, medicine, diagnostics, other medical expenses, transport for patient and other expenses incurred by the household?	Yes/No	1/0
		Ai25	3220b	Excluding any reimbursement you might have received from any health insurance, how much did you spend out of pocket on the following items for the treatment for all your acute illness in the last 30 days? Read out items.Record in Haitian dollars. If unable to recall break-up of any item record 999 against that item.Other medical expenses include expenses on supplies, attendant charges, physiother…	i. Doctors/Health Center/Consultancy Fee
					ii. Medicines
					iii. Diagnostics
					iv. Other Medical Expenses
					TOTAL MEDICAL EXPENSES (i-iv) Auto-populated
					v. Transport for patient
					vi. Other expenses incurred by HH
					TOTAL NON-MEDICAL EXPENSES (v+vi) Auto-populated
		AI26	3221	How did you pay for the cost of treatment for this acute illness episode? Please rank the options from 1 to 3 based on the most relevant (maximum amount paid) source (1) to the least relevant source (3).Note: Only rank the sources used.	Used own savings
					Contributions from friends and relatives
					Borrowing from friends and family
					Formal or informal loans
					Sale of physical assets
					Take children out of school
					Put children to work
					Extend labor supply
					Other sources (specify)
					No other source	4
					Don’t know	98
					Not applicable	99
		Ai27	3223	What is the main reason for not seeking any treatment for the acute illness in the last 30 days?	Illness not considered serious enough	1
					Treatment & diagnosis too expensive	2
					Transport too expensive	4
					Health facilities are too far	5
					Too much waiting time at facility	6
					Could not take time off from work?	7
					Would lose income from work	8
					Hoping to recover naturally	9
					Do not like to use medical treatment	10
					Other (specify)
					Don’t know	98
Levesque: acces aux soins (adults+teens+ caregivers for the sick children)				Based on the current mobility setting of the surveyed household, effects on access to care (capacity and accessibility) (selection/adaptation of Levesque questions by dimension).
				Based on the local environmental events identified, starting with the most important one, explain the impacts of these events on the determinants of access to care:
				Demand dimension
		L1	1	I am aware of the existing health services in (Name of Healthcare Center)?	1	Strongly disagree
					2	Disagree
					3	Neither agree or disagree
					4	Agree
					5	Strongly agree
					8	Not Sure	To Perceive
					9	Decline to answer
		L2	2	I trust the quality of health services provided in (Name of Healthcare Center)?	1	Strongly disagree
					2	Disagree
					3	Neither agree or disagree
					4	Agree
					5	Strongly agree
					8	Not Sure	To Perceive
					9	Decline to answer
		L3	3	In the last 12 months, how often have your religious beliefs influenced your decision to get of health services from (Name of Healthcare Center)?	1	Never
					2	Rarely
					3	Sometimes
					4	Often
					5	Always
					8	Not Sure	To Seek
					9	Decline to answer
		L4	4	Social values and public opinions affects my health seeking behaviour? NOTE: The terms "social values" shall be adopted to a more appropriate and easily understood local term	1	Strongly disagree
					2	Disagree
					3	Neither agree or disagree
					4	Agree
					5	Strongly agree
					8	Not Sure	To Seek
					9	Decline to answer
		L5	5	In the last 12 months, how often do you make your own independent decision to avail of health services?	1	Never
					2	Almost never
					3	Occasionally/Sometimes
					4	Almost every time
					5	Every time
					8	Not Sure	To seek
					9	Decline to answer
		L6	6	Travelling to (Name of the Healthcare Center) to get health services is easy for me and my family.	1	Strongly disagree
					2	Disagree
					3	Neither agree or disagree
					4	Agree
					5	Strongly agree
					8	Not Sure	To Reach
					9	Decline to answer
		L7	7	It is easy for me and my family to find needed help (such as transport vehicle or baby sitter to take care of children) whenever there is a need to go to (Name of Healthcare Center).	1	Strongly disagree
					2	Disagree
					3	Neither agree or disagree
					4	Agree
					5	Strongly agree
					8	Not Sure	To Reach
					9	Decline to answer
		L8	11	In the last 12 months during visit at (name of healthcare facility), how often have feel that the doctor or health professional provided you adequate information regarding your health condition?	1	Always
					2	Often
					3	Sometimes
					4	Rarely or never
					5	Not Applicable
					8	Not Sure	To Engage
					9	Decline to answer
		L9	12	After discussion with the doctor or health professional, I feel that final decision on the treatment for my medical condition was ultimately my own decision.	1	Strongly disagree
					2	Disagree
					3	Neither agree or disagree
					4	Agree
					5	Strongly agree
					8	Not Sure	To Engage
					9	Decline to answer
				Supply dimensions
		L10	1	In the last 12 months, how often have you observed the (name of the healthcare center) make efforts to increase the community's awareness about health services?	1	Always
					2	Often
					3	Sometimes
					4	Rarely or never
					5	Not Applicable
					8	Not Sure	Approachability
					9	Decline to answer
		L11	2	I have learned about some healthcare services I which I previously didn't know from outreach activities conducted by (name of the healthcare center).	1	Strongly disagree
					2	Disagree
					3	Neither agree or disagree
					4	Agree
					5	Strongly agree
					8	Not Sure	Approachability
					9	Decline to answer
		L12	3	In the last 12 months, during your visits at (name of the healthcare center) how often have healthcare providers observed culturally sensitivity in their delivery of healthcare services? NOTE: The term "culturally sensitivity" shall be adopted to a more appropriate and easily understood local term	1	Always
					2	Often
					3	Sometimes
					4	Rarely or never
					5	Not Applicable
					8	Not Sure	Acceptability
					9	Decline to answer
		L13	4	The (name of the healthcare center), is responsive to patients' gender-related concerns in providing healthcare services. NOTE: The term "gender related concern" shall be adopted to a more appropriate and easily understood local term and appropriate example such as concern for interaction with a member of opposite sex health provider will be incorporated	1	Always
					2	Often
					3	Sometimes
					4	Rarely or never
					5	Not Applicable
					8	Not Sure	Acceptability
					9	Decline to answer
		L14	5	In the last 12 months during your visits at (name of the healthcare center), how often did you experience finding out that the healthcare services you need was not available at the moment?	1	Always
					2	Often
					3	Sometimes
					4	Rarely or never
					5	Not Applicable
					8	Not Sure	Availability / Accommodation
					9	Decline to answer
		L15	6	It is easy to get healthcare services even during weekends or holidays at (name of the healthcare center).	1	Strongly disagree
					2	Disagree
					3	Neither agree or disagree
					4	Agree
					5	Strongly agree
					8	Not Sure	Availability / Accommodation
					9	Decline to answer
		L16	7	The cost of healthcare services in (name of the healthcare center), is too expensive for me.	1	Strongly disagree
					2	Disagree
					3	Neither agree or disagree
					4	Agree
					5	Strongly agree
					8	Not Sure	Affordability
					9	Decline to answer
		l17	8	In the last 12 months during your visits at (name of the healthcare center), how often did you have to make informal payments for healthcare services? NOTE: The term "informal payments" shall be adopted to a more appropriate and easily understood local term and local examples should be given such as under the table payment, forced donations etc.	1	Always
					2	Often
					3	Sometimes
					4	Rarely or never
					5	Not Applicable
					8	Not Sure	Affordability
					9	Decline to answer
		L18	9	The (name of the healthcare center) has competent healthcare providers.	1	Strongly disagree
					2	Disagree
					3	Neither agree or disagree
					4	Agree
					5	Strongly agree
					8	Not Sure	Appropriateness
					9	Decline to answer
		L19	10	In the last 12 months during your visits at (name of healthcare facility), how often did you feel that you were treated with respect and compassion?	1	Always
					2	Often
	Levesque: acces aux soins (adults+teens+ caregivers for the sick chi+B704ldren)				3	Sometimes
					4	Rarely or never
					5	Not Applicable
					8	Not Sure	Appropriateness
					9	Decline to answer
		L20	11	In the last 12 months during visit at (name of healthcare facility), how often have feel that the doctor or health professional provided you adequate information regarding your health condition?	1	Always
					2	Often
					3	Sometimes
					4	Rarely or never
					5	Not Applicable
					8	Not Sure	To Engage
					9	Decline to answer
		L21	12	After discussion with the doctor or health professional, I feel that final decision on the treatment for my medical condition was ultimately my own decision.	1	Strongly disagree
					2	Disagree
					3	Neither agree or disagree
					4	Agree
					5	Strongly agree
					8	Not Sure	To Engage
					9	Decline to answer
		E1		6. Based on the current mobility setting of the surveyed household, what are the strategies (typology Phase 2) for enhancing health care access?
			1	What are the strategies for enhancing healthcare access?	Strategy A	1
					Strategy B	2
					Strategy C	3
					Strategy D	4
					Strategy E	5
		E2		7. Based on the environmental events identified, starting with the most important one, what strategies (typology Phase 2) for enhancing health care access?
			1	What are the strategies for enhancing healthcare access?	Strategy A	1
					Strategy B	2
					Strategy C	3
					Strategy D	4
					Strategy E	5
		E3		8. Final perception of the household level of access to care (scale)
			1	How do you rate your overall current access to healthcare?	Very good	1
					Good	2
					Fair	3
					Poor	4
					Very poor	5
		E4		9. Based on the current mobility setting of the surveyed household, what are the perceived effects on perceived health, and on mental health (Origin: HQP-9)? (section 9 of CF)
			1	Concerning your health, would you say that it is very good, good, moderate, bad or very bad?	very good	1
					good	2
					moderate	3
					bad	4
					Very bad	5
Mental health (adults+teens)				Over the last three weeks, how often have you been bothered by any of the following problems?
					Not at all	Several days	More than half the days	Nearly every day
		MH1	1	Little interest or pleasure in doing things?	0	1	2	3
		MH2	2	Feeling down, depressed, or hopeless?	0	1	2	3
		MH3	3	Trouble falling or staying asleep, or sleeping too much?	0	1	2	3
		MH4	4	Feeling tired or having little energy?	0	1	2	3
		MH5	5	Poor appetite or overeating?	0	1	2	3
		MH6	6	Feeling bad about yourself - or that you are a failure or have let yourself or your family down?	0	1	2	3
		MH7	7	Trouble concentrating on things, such as reading the newspaper or watching television?	0	1	2	3
		MH8	8	Moving or speaking so slowly that other people could have noticed?	0	1	2	3
		MH9	9	Or the opposite - being so fidgety or restless that you have been moving around a lot more than usual?	0	1	2	3
		MH10	10	Thoughts that you would be better off dead, or of hurting yourself in some way?	0	1	2	3
		MH11		Over the last three weeks	All of the time	Most of the time	More than half of the time	Less than half of the time	Some of the time	At no time
		MH12		I have felt cheerful and in good spirits	5	4	3	2	1	0
		MH13		I have felt calm and relaxed	5	4	3	2	1	0
		MH14		I have felt active and vigourous	5	4	3	2	1	0
		MH15		I woke up feeling fresh and rested	5	4	3	2	1	0
		MH16		My daily life has been filled with things that interest me	5	4	3	2	1	0
Trauma (adults+teens)		T1		Avez vous vecu ces X dernieres annees ou mois, un evenement particulierement stressant?	Yes/No
				Below is a list of difficulties people sometimes have after stressful life events. Please read each item, and then indicate how distressing each difficulty has been for you during the past seven days with respect to (your problem), how much were you distressed or bothered by these difficulties?	/Not at all	A little bit	/Moderatly	Quite a bit	Extremely
		T2		Any reminder brought back feelings about it	0	1	2	3	4
		T3		I had trouble staying asleep	0	1	2	3	4
		T4		Other things kept making me think about it	0	1	2	3	4
		T5		I felt irritable and angry	0	1	2	3	4
		T6		I avoided letting myself get upset when I thought about it or was reminded of it	0	1	2	3	4
		T7		I thought about it when I didn’t mean to	0	1	2	3	4
		T8		I felt as if it hadn’t happened or wasn’t real	0	1	2	3	4
		T9		I stayed away from reminders about it	0	1	2	3	4
		T10		Pictures about it popped into my mind	0	1	2	3	4
		T11		I was jumpy and easily startled	0	1	2	3	4
		T12		I tried not to think about it	0	1	2	3	4
		T13		I was aware that I still had a lot of feelings about it, but I didn’t deal with them	0	1	2	3	4
		T14		My feelings about it were kind of numb	0	1	2	3	4
		T15		I found myself acting or feeling like I was back at that time	0	1	2	3	4
		T16		I had trouble falling asleep	0	1	2	3	4
		T17		I had waves of strong feelings about it	0	1	2	3	4
		T18		I tried to remove it from my memory	0	1	2	3	4
		T19		I had trouble concentrating	0	1	2	3	4
		T20		Reminders of it caused me to have physical reactions, such as sweating, trouble breathing, nausea, or a pounding heart	0	1	2	3	4
		T21		I had dreams about it	0	1	2	3	4
		T22		I felt watchful and on guard	0	1	2	3	4
		T23		I tried not to talk about it	0	1	2	3	4
Child vaccination (5 years old or less) caregivers of the child				If the child is 5 or under 5 years old
		V1		This child has or had a vaccination booklet	Yes/no/doesn't know
		V2		The booklet was presented to the enumerator	Yes/no
		V3		The child received a BCG vaccin	Yes/no/doesn't know
		V4		If yes, day/month/year	Day/month/year
		V5		The child received the 1st dose of the pentavalent vaccin (diteper, hep B, Hib)	Yes/no/doesn't know
		V6		If yes, day/month/year	Day/month/year
		V7		The child received the 2nd dose of the pentavalent vaccin (diteper, hep B, Hib)	Yes/no/doesn't know
		V8		If yes, day/month/year	Day/month/year
		V9		The child received the 3rd dose of the pentavalent vaccin (diteper, hep B, Hib)	Yes/no/doesn't know
		V10		If yes, day/month/year	Day/month/year
		V11		The child received the 1st dose against polio	Yes/no/doesn't know
		V12		If yes, day/month/year	Day/month/year
		V13		The child received the 2nd dose against polio	Yes/no/doesn't know
		V14		If yes, day/month/year	Day/month/year
		V15		The child received the 3rd dose against polio	Yes/no/doesn't know
		V16		If yes, day/month/year	Day/month/year
		V17		The child received the first dose against measles -check if second dose?	Yes/no/doesn't know
		V18		If yes, day/month/year	Day/month/year
		V19		The child received the first dose against rotavirus	Yes/no/doesn't know
		V20		If yes, day/month/year	Day/month/year
		V21		The child receive the second dose againt rotavirus	Yes/no/doesn't know
		V22		If yes, day/month/year	Day/month/year
Family configuration (under 18)		FC1		La mère biologique de cet enfant est vivante	Oui/non/ne sait pas
		FC2		The biological mother of this child/teen is alive	Yes/no/doesn't know
		FC3		The child/teen lives with his biological mother	Yes/no
		FC4		If the child/teen doesn't live with her mother, is she in contact with her?	Yes/no
		FC5		If yes, how often?	Less than once a year, once a year, several times a year, once a month, several times a month, every week
		FC6		How many alive children has his biological mother?	Number/doesn't know
		FC7		If his mother has more than one child, what is the child's/teen's rank among this alive children (from the same mother)? (eldest, second, third etc. youngest)	Number/doesn't know
		FC8		How many alive sons has her biological mother?	Number/doesn't know
		FC9		If the child/teen is a boy, rank of the child among the sons of this mother (1-eldest 2-second etc.)	Number/doesn't know
		FC10		If the child/teen is a girl, rank of the child among the daughters of this mother (1-eldest 2-second etc.)	Number/doesn't know
		FC11		The biological father of this child/teen is alive	Yes/no/doesn't know
		FC12		If the biological father is alive, does the child/teen lives with his biological father?	Yes/no
		FC13		If the biological father is alive and does not live with this child, does the child/teen live with a stepfather?	Yes/no
		FC14		If the child/teen does not live with his parents, who is her main carer? (relationship to the child)	Sister, brother, sister of father, brother of father, father of father, mother of father, sister of mother, brother of mother, father of mother, mother of mother, other maternal, other paternal kin, stepmother, stepfather, non-related
Family planning, men, women and female teens, teens		PF1		Number of live births of boy:	Number
		PF2		Number of live births of girl:	Number
		PF3		Number of biological sons still alive:	Number/doesn't know
		PF4		Number of biological daughters still alive:	Number/doesn't know
		PF6		If had no children: If you could choose exactly the number of children to have in your life, how many would that be?	Number of children/doesn’t know
		PF7		If had living children: If you could go back to the time you did not have children and could choose exactly the number of children to have in your lifetime, how many would that be?	Number of children/doesn’t know
Family planning: men, fertile women and female teens
		PF9		Are you willing to have another child?	Yes/no/doesn't know
		PF10		How soon do you want to have this other child (if pregnant, after the current pregnancy)?	Number/doesn/t know
		PF11		In your family, who is taking decisions about family planning?	You/your partner-spouse/both of you/doesn't want to answer
Contraception: adults and teens		CF1		Did you already have a discussion or a consultation about family planning with a health professional?	Nothing/ a discussion only/ a consultation
		CF2		For fertile non-pregnant women and men: Do you use currently a contraception method?	Yes/no
		CF3		If yes, which one?	Condom/pills/injectables/implants/IUD/male sterilization/female sterilization/ day-after pill/any traditional method (periodic abstinence/withdrawal/other specify)/other specify:
		CF4		If yes, where did you get this contraception ?	Public sector: Medical college hospital/district hospital,
					Public sector: Maternal and child welfare center,
					Public sector: Upazila health complex,
					Public sector: Family welfare center,
					Public sector: Satellite clinic or EPI outreach center
					Public sector: Community clinic Government fieldworker
					Public sector: Other public
					Private medical sector: Private hospital
					Private medical sector: Qualified doctor
					Private medical sector: Traditional doctor
					Private medical sector: Pharmacy
					Private medical sector: Other private
					NGO sector: Static clinic
					NGO sector: Satellite clinic
					NGO sector: Depot holder
					NGO sector: Field worker
					Other private: Shop
					Other private: Friend/relative
		CF5		For fertile or pregnant women and men, are you willing to use a contraception method in the future?	Intends to use/unsure/does not intend to use
		CF6		Are you sterilized ?	Yes/no
		CF7		If yes and women, did you have a hysterectomy?	Yes/no
		CF8		How old were you at the time of the sterilization?	Number
		CF9		Age at first marriage	Number
		CF10		Age at first sexual intercourse	Number/Doesn't want to answer
		CF11		How long ago was your last sexual contact?	Number/Doesn't want to answer
		CF12		If female : when was your first menses?	Number/Doesn't know
Female empowerment: all female including female teens		FE1		For married and employed women who make cash: who is the person making decisions on how to use your earnings?	Decisions are taken mainly by the wife/husband and wife jointly/mainly by the husband-partner/other specify
		FE2		Do you go alone or alone with your children to the health center or hospital?	Yes/no
		FE3		If you do not go alone or alone with your children, can you go alone or alone with your children?	Yes, I can/no, I cannot
		FE4		Who is making decision about your health care?	Decisions are taken mainly by the wife/husband and wife jointly/mainly by the husband-partner/other specify
		FE5		Who is making decision about major household purchases	Decisions are taken mainly by the wife/husband and wife jointly/mainly by the husband-partner/other specify
		FE6		Who is making decision about child health care	Decisions are taken mainly by the wife/husband and wife jointly/mainly by the husband-partner/other specify
		FE7		Who is making decision about visits to her family or relatives	Decisions are taken mainly by the wife/husband and wife jointly/mainly by the husband-partner/other specify
		FE8		If a women burns the food, does a husband partner is justified in hitting or beating his wife?	Yes/no
		FE9		If a women argues with her husband/partner, does a husband/partner is justified in hitting or beating his wife?	Yes/no
		FE10		If a women goes out without telling her husband-partner, does a husband/partner is justified in hitting or beating his wife?	Yes/no
		FE11		If a women neglects the children, does a husband/partner is justified in hitting or beating his wife?	Yes/no
		FE12		If a women refuses to have sexual intercourse with him, does a husband/partner is justified in hitting or beating his wife?	Yes/no
Empowerment ALL and teens				Based on reports of chronic or acute illness in the last 3 weeks, birth in the previous 12 months, current gestation, or childhood vaccinations in the last 3 weeks, the following questions will be adapted.
		Em1		Do you agree with the statement "I am participating in decision-making about your own health"?	I agree strongly/I agree/I moderately agree/I disagree/I disagree strongly
		Em2		Do you agree with the statement "I am participating in decision-making to go to the XXX center for prenatal/ delivery/chronic/acute illness consultations"?	I agree strongly/I agree/I moderately agree/I disagree/I disagree strongly
		Em3		How do you rate your level of knowledge about maternal health/chronic/acute diseases?	My knowledge about xxx is very good/good/moderate/bad/very bad
		Em4		What is your level of motivation to carry out your prenatal consultations/delivery/consultation in the XX center?	very motivated/motivated/moderately motivated/not really motivated/not motivated at all
		Em5		What is your level of pride/self-worthiness in carrying out your prenatal consultations/delivery/consultation in center XX?	very proud/proud/moderately proud/not really proud/not proud at all
		Em6		Do you want to encourage other members of the community to do your prenatal consultations/delivery/consultation in the XX center?	very willing/willing/moderately willing/not really willing/not willing at all
Social capital: name generator. Adult (2 question) and Child (1 question)		SC1		If your household is facing substantial monetary difficulties, who will help you?
				Name/initials	sex/age	Relationship to this person?	type of help	If lives outside the community, village or city? Distance?	Place of living of the helper
		SC2		Last time you were sick, who helped you to get health care? (transportation, babysitting kids, keeping the house, paying the fees, paying the medication etc.)
				Name/Initials	sex/age	Relationship to this person?	Type of help	If lives outside the community, village or city? Distance?	Place of living of the helper
		SC3		For this child, last time she was sick, who helped to get her health care?
				Name/Initials	sex/age	Relationship to this person?	Type of help	If lives outside the community, village or city? Distance?	Place of living of the helper
Livelihood perception. All adults		LP1		Can you tell us approximately how old people live in your family?	Number
		LP2		Can you tell us approximately how old people live in your family in good health?	Number
		LP3		Compared to 5 years ago, do you feel the livelihood of your family is	Better/worst/the same than five years ago?
		LP4		In the next 5 years, do you think the livelihood of your family will be	Better/worst/the same than now?
		LP5		Compared to the family of your parents at the same age, do you feel your family livelihood is better/worst/the same?	Better/worst/the same
		LP6		Do you think the livelihood of your children (or if none, of the next generation) will be better/worst/the same than yours at the same age?	Better/worst/the same
		LP7		In your communuty, do you feel your household is one of	Most successful, comfortable, having just enough, poor, very poor
Socio-economics- all adults and children, teens
				[1.1] HOUSEHOLD ROSTER MODULE FOR EACH HOUSEHOLD MEMBER (In the absence of Household Head may be asked to another adult (>18years) member of household)
				READ OUT LOUD: Now I am going to ask questions about the members in your household.
				Question #	Question	Options
		S1	Line Number	Line number of member	1, 2, 3, 4, … n (auto-generated)
		S2	101 Name	Name of usual resident (start with HoH)	Record name
		S3	102 Relationship with HoH	What is the relationship of (name) to the HoH?	Head	1
					Wife or Husband	2
					Son or Daughter	3
					Son-In-Law/Daughter-In-Law	4
					Grandchild	5
					Parent	6
					Grandparent	7
					Parent-In-Law	8
					Brother or Sister	9
					Brother-In-Law/Sister-In-Law	10
					Uncle/Aunt	11
					Niece or Nephew	12
					Other Relative	13
					Adopted/Foster/Step Child	14
					Other Not Related	15
					Don’t Know	98
			103 Sex	Is (name) male, female or transgender?	Male	1
		S4			Female	2
					Transgender	3
			104 Age	How old is (name)?	Record number in months mm
		S5		(<1 year in completed months)	Record number in years yyy
				(>=1 years in completed years)	Don’t know	999
			n Mobility	What is your current mobility status?	Current hometown (no mobility)	1
					Labour Migration	2
		S6			Displacement	3
					Permanent Migration	4
					In situ socio-economic adaptation	1
					Trapped	2
		S7	n Mobility	If mobility status = current hometown	Seasonal labour	1
					Temporary labour	2
		S8	n Mobility	If mobility status = Labour Migration	Socially –induced (conflict)	1
					Environmentally-induced	2
		S9	n Mobility	If mobility status = displacement	Family-induced (marriage, etc.)	1
					Labour-induced	2
		S10	n Mobility	If Mobility status = permanent migration	Environmentally-induced	3
			105 Marital status	If age is >=15 years: What is (name’s) current marital status?	Currently married	1
					Currently married but plaçage gauna not performed	2
		S11			Widow/widower	3
					Divorced/separated	4
					Never married	5
			106 Literacy	If age is >=5 years: Can (name) read and write?	Not literate	1
		S12			Literate without formal schooling	2
					Literate with formal schooling	3
		S13	107 School	If age is >=5 years: Is (name) is going to school/college?	Yes/No	1/0
		S14	108 Education	If age >=5 years: What is the highest level of schooling/standard (name) has successfully completed?	Below Standard 1	1
					Completed standard (Class 1-12)	2
					Diploma/certificate course (up to secondary)	3
					Diploma/certificate course (higher secondary)	4
					Diploma/certificate course (graduation & above)	5
					Graduate (B.A / B.Sc / B.Com / B.Tech)	6
					Postgraduate and above (M.A / M.Sc / M.Com / M.Tech etc.)	7
		S15	108a Education	If age >=5 years: What is the total number of years of education that (name) has completed?	Note number of years of education
		S16	109 Disability	Does (name) suffer from any disability?	Yes/No	1/0
		S17	110 Disability type	What type of disability does (name) have? (Multiple choice)	In Seeing	1
					In Hearing	2
					In Speech	3
					In Movement	4
					Mental Illness	5
					Other disability	6
		S18	111 Working	If age >=15 years: Was (name) working for payment/employment in the last 30 days?	Yes/No	1/0
		S19	111a Pension	Does (name) get income from a pension or rent or interest?	Yes/No	1/0
		S20	112 Working hours	How many days and average hours/day did (name) work in the last 30 days?	Number of days
					Number of hours/day
		S21	113 Occupation	What is (name’s) main occupation? This is the occupation from which they derive maximum earnings. Note: Do not read the options out loud.	If Q3=1 (rural)
					Cultivation	1
					Fishing	2
					Manual casual labor	32
					Domestic service (full-time or part time)	43
					Foraging, rag picking	54
					Nonagricultural	65
					Enterprise (registered business)
					Nonagricultural enterprise (informal business)	7
					Begging/ Charity/ Alms collection	86
					Government worker	97
					Others	108
					If Q3=2 (urban)
					Beggar/ rag‐picker	1
					Domestic service (full-time or part time)	2
					Street vendor/ cobbler/hawker / other service provider working on streets	3
					Construction worker/ plumber/ mason/ labor/ painter/ welder/ security guard/ coolie and other head‐load worker	4
					Sweeper/ sanitation worker / mali	5
					Home‐based worker/ artisan/	6
					handicrafts worker / tailor
					Transport worker/ driver/ conductor/	7
					helper to drivers and conductors/
					cart puller/ rickshaw puller
					Shop worker/ assistant/ peon in small	8
					establishment/ helper/ delivery
					assistant / attendant/ waiter
					Electrician/ mechanic/ assembler/	9
					repair worker
					Washer‐man/ chowkidar	10
					Government worker	11
					Other	12
		S22	114 Emp type	What is (name’s) main type of employment?	Self-employed in agriculture	1
					Self-employed in non-agriculture	2
					Regular wage/ salary earner	3
					Casual labor in agriculture	4
					Casual labor in non-agriculture	5
					Other (specify)
		S23	115 Salaried	If 114=3 & 104>=15: If (name) is a regular wage / salary earner, who are they employed by?	Government	1
					Private sector	2
					Non-government Organization	3
		S24	116 Wages	If 114=3: If (name) earns wages: (For whichever frequency (name) works, note the wage amount in the last applicable period)	Wage Frequency	Amount earned in Taka/gourde in the period	Number of units worked in the last month
					Daily
					Weekly
					Monthly
		S25	117 Earnings	If 114 not=3: If (name) gets earnings: (For whichever frequency (name) gets earnings, note the amount earned in the last applicable period) (For self-employed in agriculture, ask yearly earnings and divide by 12 to enter in the monthly column). Note: Not applicable if (name) is a family worker. A family worker is someone who works primarily for the family.	Earning Frequency	Amount earned in Taka/gourde in the period	Number of units worked in the last month
					Daily
					Weekly
					Monthly
					Not Applicable because family worker	98
		S26	119 Religion	What is (name’s) religion?	Hinduism	1
					Islam	2
					Christianity	3
					Sikhism	4
					Jainism	5
					Buddhism	6
					Parsi/Zoroastrianism	7
					Others	9
					None	10
		S27	120 SHI	Is (name) enrolled in any government health insurance scheme?	Yes/No/Don't know	1/0/98
		S28	123a HI_cbhi	Is (name) enrolled under any community health insurance scheme?	Yes/No/Don't know	1/0/98
		S29	XXX	If 123 = 1, what is the name of the providing insurance company or institution?	Name of company/institution
		S30	125 Savings	If 104>=15: Is (name) part of a micro-finance, micro-credit or self-help savings group?
Small mobility -all adults		PM1		In the past year, where have you been outside of your village?
				Place	Reason of going	Frequencies	Have you (or one of your dependant) reveived healthcare there ?	Urban/Rural
Community perception all adults		CP1		What do you think are the most important problems affecting you and other people from your village/quarter?	Open or according to categories defined during the qualitative phase
		CP2		Do you have any other comments, questions or concerns related to the issues discussed in this survey that you would like to share?	Open or according to categories defined during the qualitative phase
		CP3		What do you like the most about your community/village/quarter	Open or according to categories defined during the qualitative phase
