# Supplementary material for: Healthcare system resilience in Bangladesh and Haiti in times of global changes (climate-related events, migration and Covid-19): an interdisciplinary mixed method research protocol
Source: BMC Health Serv Res. 2022 Mar 15;22:340. doi: 10.1186/s12913-021-07294-3 (PMC8921708; doi:10.1186/s12913-021-07294-3)
Supplement: Supplementary file 2 — Additional file 2. Quantitative tool: questionnaire for the health service providers. QuantiHSP. [file 12913_2021_7294_MOESM2_ESM.xlsx]

## Sheet: Sheet1
0	Characteristics of respondents:

## Sheet: Sheet2
	Question #
Characteristics of respondents:	1	Age	Date
	2	Gender	M/W/O
	3	Highest diploma
	4	Type of jobs	Responsible/non responsible
	5	Duration in employment	Years
	6	Duration of presence in this health facility	Years/months
		Questions	Scale (N)	Scale (Description)
1. List of selected events (coming from Phase 1 and 2, number of events to be selected by the team): 1) importance (level and direction); 2) impact on routines; (CF 4) + additions of events if not cited	7	Importance of selected events (level) :	1	Very important
			2	Fairly Important
			3	Important
			4	Slightly Important
			5	Not at all important
			9	Decline to answer
	8	Importance of selected events (direction)	1	Positive
			2	Negative
			9	Decline to answer
	9	impact of selected events on (Name of Healthcare Center) routines:	1	A lot of impact
			2	Fairly impact
			3	Impact
			4	Some impact
			5	No impact at all
			9	Decline to answer
2. For all selected events, mobilization of the actions undertaken to cope (origin: Phase 2, scale: i) presence (degree of presence) and ii) effectiveness (capacity to solve the problem), section 5.2 of the CF on adaptive capacity + addition of events if not mentioned).	10	3.1: presence	1	Very present
			2	Fairly present
			3	Present
			4	Slightly present
			5	Not at all present
			9	Decline to answer
	11	3.2: effectiveness	1	Very effective
			2	Fairly effective
			3	Effective
			4	Slightly effective
			5	Not at all effective
			9	Decline to answer
4. Impacts of all events on the use of services for populations (recall period will be adapted by country)		a. Supply Dimensions
	12	1-Enough efforts are being done to improve community awareness of existing health services in (Name of Healthcare Center)?	1	Strongly disagree
			2	Disagree
			3	Neither agree or disagree
			4	Agree
			5	Strongly agree
			8	Not Sure
			9	Decline to answer
	13	2-(Name of Healthcare Center) readily provides to the public, important information regarding the facility and the health services offered (e.g. actual cost, hospital infection rate, hospital mortality rate, etc.)	1	Strongly disagree
			2	Disagree
			3	Neither agree or disagree
			4	Agree
			5	Strongly agree
			8	Not Sure
			9	Decline to answer
	14	3-Culture is always taken into considerations when designing health services in (Name of Healthcare Center). NOTE: The terms "Culture" shall be adopted to a more appropriate and easily understood local term	1	Strongly disagree
			2	Disagree
			3	Neither agree or disagree
			4	Agree
			5	Strongly agree
			8	Not Sure
			9	Decline to answer
	15	4-Healthcare providers in (Name of Healthcare Center) observe cultural sensitivity in their delivery of healthcare services. NOTE: The term "cultural sensitivity" shall be adopted to a more appropriate and easily understood local term	1	Never
			2	Rarely
			3	Sometimes
			4	Often
			5	Always
			8	Not Sure
			9	Decline to answer
	16	5-The (Name of Healthcare Center)'s location in the community make it easy for people to get to the facility.	1	Strongly disagree
			2	Disagree
			3	Neither agree or disagree
			4	Agree
			5	Strongly agree
			8	Not Sure
			9	Decline to answer
	17	6-In the last 12 months in (Name of Healthcare Center), how often have you noted a long queue of patients waiting for their turn to receive healthcare services?	1	Never
			2	Rarely
			3	Sometimes
			4	Often
			5	Always
			8	Not Sure
			9	Decline to answer
	18	7-In the last 12 months in (Name of Healthcare Center), how often have you experienced not being able to provide basic health services to a client/patient in your facility due to lack of supplies, medicines, or manpower?	1	Never
			2	Rarely
			3	Sometimes
			4	Often
			5	Always
			8	Not Sure
			9	Decline to answer
	19	8-In the last 12 months in (Name of Healthcare Center), how often have you experienced a client/patient expressing concern due to cost of treatment or medicine?	1	Never
			2	Rarely
			3	Sometimes
			4	Often
			5	Always
			8	Not Sure
			9	Decline to answer
	20	9-In the last 12 months in (Name of Healthcare Center), how often have you experienced a client/patient refuse/hesitate/failure to commit to follow-up care services because of the loss of income it involves? NOTE: The terms "loss of income" shall be adopted to a more appropriate and easily understood local term	1	Never
			2	Rarely
			3	Sometimes
			4	Often
			5	Always
			8	Not Sure
			9	Decline to answer
	21	10-In the last 12 months in (Name of Healthcare Center), how often have you experienced a client/patient having difficulty getting health care services because of the additional costs it involves (transportation cost, babysitting, etc.)?	1	Never
			2	Rarely
			3	Sometimes
			4	Often
			5	Always
			8	Not Sure
			9	Decline to answer
	22	11-How would you rate the overall skills of the healthcare professionals in the health facility you are working at?	1	Excellent
			2	Very Good
			3	Good
			4	Fair
			5	Poor
			8	Not Sure
			9	Decline to answer
	23	12-In the last 12 months in (Name of Healthcare Center), how often do you feel that you have spent enough time with a client/patient to explain their condition and treatment.	1	Always
			2	Often
			3	Sometimes
			4	Rarely
			5	Never
			8	Not Sure
			9	Decline to answer
	24	13-In the last 12 months in (Name of Healthcare Center), how often have you taken efforts to coordinate with other health professionals in other health facilities when referring the patient for further medical care?	1	Always
			2	Often
			3	Sometimes
			4	Rarely
			5	Never
			8	Not Sure
			9	Decline to answer
		b. Demand Dimensions: To Perceive, Seek, Reach, Pay, Engage
	25	14-Do you think that the patients who come to your health center have trust in the care provided?	1	Strongly disagree
			2	Disagree
			3	Neither agree or disagree
			4	Agree
			5	Strongly agree
			8	Not Sure
			9	Decline to answer
	26	15-In the last 12 months, how often have you encountered patients that got delayed in going to your healthcare center as a result of inability to decide for themselves.	1	Always
			2	Often
			3	Sometimes
			4	Rarely
			5	Never
			8	Not Sure
			9	Decline to answer
	27	16-In the last 12 months, how often have you encountered patients who had raised gender-related concerns about healthcare services provision in (Name of Healthcare Center) NOTE: The term "gender related concern" shall be adopted to a more appropriate and easily understood local term and appropriate example such as concern for interaction with a member of opposite sex health provider will be incor…	1	Always
			2	Often
			3	Sometimes
			4	Rarely
			5	Never
			8	Not Sure
			9	Decline to answer
	28	17-In the last 12 months, how often have you encountered patients raising concern regarding difficulty in getting/travelling to (Name of Healthcare Center) to get healthcare services?	1	Always
			2	Often
			3	Sometimes
			4	Rarely
			5	Never
			8	Not Sure
			9	Decline to answer
	29	18-The (Name of Healthcare Center) has made arrangements to help the elderly and differently-abled be able to physically get into the facility?	1	Strongly disagree
			2	Disagree
			3	Neither agree or disagree
			4	Agree
			5	Strongly agree
			8	Not Sure
			9	Decline to answer
	30	19-The (Name of Healthcare Center) has policies in place to help clients/patients without enough resources to still be able to get healthcare services.	1	Strongly disagree
			2	Disagree
			3	Neither agree or disagree
			4	Agree
			5	Strongly agree
			8	Not Sure
			9	Decline to answer
	31	20-Even community members from lower socio-economic status who are not able to pay user fees readily go to (Name of Healthcare Center) when they need healthcare services.	1	Strongly disagree
			2	Disagree
			3	Neither agree or disagree
			4	Agree
			5	Strongly agree
			8	Not Sure
			9	Decline to answer
	32	21-In the last 12 months in (Name of Healthcare Center) how often have you only provided information and let the patient decide for themselves on his/her treatment or management of their health conditions.	1	Always
			2	Often
			3	Sometimes
			4	Rarely
			5	Never
			8	Not Sure
			9	Decline to answer
	33	22-In the last 12 months in (Name of Healthcare Center), how often have your patients adhered to their treatment regimen?	1	Strongly disagree
			2	Disagree
			3	Neither agree or disagree
			4	Agree
			5	Strongly agree
			8	Not Sure
			9	Decline to answer
Final perception of the level of resilience (see the definition in the protocol) of their health facility in reducing/maintaining/improving access to care (scale), (section 8 of CF)	34	Generally speaking, after thinking about the most important event and its impact on the use of health services; what do you think of the resilience of your health center in this particular context? Did your health center	1	Improve (A lot, Many, Average, A little bit)
			2	Recover (A lot, Many, Average, A little bit)
			3	Deteriorate (A lot, Many, Average, A little bit)
			4	Collapse (A lot, Many, Average, A little bit)
			5	Decline to answer (A lot, Many, Average, A little bit)
	35	For all selected events, what is the final perception of the effects on your health (section 9 of CF is for the population)?	1	very good
			2	good
			3	fair
			4	poor
			5	very poor
	36	For all selected events, what is the perception of their effects on your mental health (Origin: PHQ-9); (section 9 of CF)?	1	Not at all
			2	Several days
			3	More than half days
			4	Nearly every day
Mental Health	37	Little interest or pleasure in doing things?
	38	Feeling down, depressed, or hopeless?
	39	Trouble falling or staying asleep, or sleeping too much?
	40	Feeling tired or having little energy?
	41	Poor appetite or overeating?
	42	Feeling bad about yourself - or that you are a failure or have let yourself or your family down?
	43	Trouble concentrating on things, such as reading the newspaper or watching television?
	44	Moving or speaking so slowly that other people could have noticed?
	45	Or the opposite - being so fidgety or restless that you have been moving around a lot more than usual?
	46	Thoughts that you would be better off dead, or of hurting yourself in some way?
	47	If you checked off any problems, how difficult have these problems made it for you to do your work, take care of things at home, or get along with other people?	1	Not difficult at all
	48		2	Somewhat difficult
	49		3	Very difficult
	50		4	Extremely difficult
